# Supplementary material for: Aβ42 oligomers trigger synaptic loss through CAMKK2-AMPK-dependent effectors coordinating mitochondrial fission and mitophagy
Source: Nat Commun. 2022 Aug 1;13:4444. doi: 10.1038/s41467-022-32130-5 (PMC9343354; doi:10.1038/s41467-022-32130-5)
Supplement: Supplementary file 7 — Source Data [file 41467_2022_32130_MOESM7_ESM.xlsx]

## Sheet: Figure 1c
						Fiugre 1C
						BASAL WT	BASAL APP	OBLIQUE WT	OBLIQUE APP	DISTAL WT	DISTAL APP
						1.25	1.00386	0.956522	1.172	0.666667	0.548523
						1.26829	1.16279	1.25	1.3475	1.06195	0.694737
						0.875	0.88172	0.772358	0.88	0.586146	0.476191
						0.775	0.872375	1.03117	1.2	0.542373	0.941704
						0.993915	0.901961	1.40436	0.797872	1	0.630975
						1.11111	0.928571	1.15174	1.1087	0.818182	0.479233
						1.2357	0.825516	1.21951	1.16	0.812641	1.1329
						0.898345	0.645161	1.0984	1.21396	0.890151	0.401691
						1.53477	1.56989	1.02	1.2093	1.15217	0.769231
						1.05263	1.68106	1.14624	1.27807	0.825516	0.8
						1.0989	1.58824	1.70968	1.76617	1.02174	1.01333
						1.11111	1.06537	0.971338	1.42523	1.02128	0.885714
						1.425	1.36268	1.35392	1.38728	1.025	0.78
						1.06576	1.06024	1.625	1.56442	1.06776	0.659574
						1.19438	1.29264	1.27789	1.58042	0.468469	0.31579
						1.175	1.8	1.42529	1.72573	0.571429	0.591398
						1.25	1.17534	1.08652	2.25263	0.852576	0.588235
						1.17257	1.26374	1.20192	1.14148	1.51786	0.421607
						1.35	1.24731	1.10112	1.4408	1.69978	1.19048
						1.55	1.16384	1.2549	1.36012	1.4795	1.07456
						1.02439	1.27143	1.32558	1.48564	1.52361	0.85
						1.35231	1.32275	1.26789	1.42046	1.57233	0.493151
						0.970464	1.24055	1.5814	2.50996	1.99017	0.339623
						1.43667	1.12536	1.40741	0.9	1.34021	0.518018
						1.49805	0.825	1.35569	1.21429	1.41053	0.653753
						1.49533	1.4	1.60511	1.52083	1.7562	0.486486
						1.42623	1.46512	1.43098	1.27273	1.63017	0.630435
						1.32159	0.914894	1.66038	1.25	2.27818	0.853659
						1.48148	1.1	2.57511	1.275	1.35255	1.08696
						1.62231	1.02857	1.74004	0.977273	1.3175	0.666667
						1.98312	1.16705	1.64933	0.977778	1.65789	0.758065
						1.50905	1	1.69528	0.888889	1.12342	0.616667
						1.71756		1.71582	0.972973	1.49171
						2.21411		2.09821		1.77331
						1.22222		1.85039		0.732266
						1.75		1.417		1.28571
						1.34122		1.45455		0.703448
						1.59681		2.30588		0.981482
						1.49766		1.96242		1.33995
						1.41221		1.85053
						1.53627		1.44444
						1.39673		1.26233
						1.875		2.15852
						1.25206		2.04198
						1.42349		2.21294
						1.25669		2.14592
						1.22449

## Sheet: Figure 1d
						Figure 1d
						BASAL WT	BASAL APP	OBLIQUE WT	OBLIQUE APP	DISTAL WT	DISTAL APP
						1.95	3.419	0.703	1.512	9.509	5.666
						1.864	1.002	0.971	1.537	1.243	0.896
						1.758	0.746	1.321	1.616	10.284	1.224
						0.905	0.994	3.163	1.93	16.492	3.613
						1.592	0.896	1.373	1.835	14.748	3.429
						1.732	0.905	1.758	1.897	9.248	3.164
						4.178	1.298	1.45	1.339	5.319	2.05
						1.455	1.367	1.224	1.492	1.146	0.786
						2.241	0.796	2.388	1.512	29.134	4.945
						1.745	1.39	1.339	1.572	2.113	1.864
						1.621	1.002	3.891	1.126	1.344	1.512
						1.249	1.146	5.707	1.39	3.774	2.477
						4.773	1.243	3.263	1.512	3.882	1.848
						0.879	1.45	0.746	1.668	1.731	2.146
						0.634	1.146	6.625	1.946	9.331	1.864
						0.669	1.146	1.002	1.268	3.358	4.062
						0.994	2.03	6.43	1.691	5.979	3.438
						0.497	2.622	7.708	1.745	6.045	2.084
						1.616	1.455	6.141	2.514	2.171	4.076
						1.126	1.537	10.497	1.367	3.5	1.572
						4.51	1.512	3.027	1.537	1.864	5.035
						4.151	1.224	1.002	2.746	3.13	1.893
						1.367	1.268	2.345	1.497	5.504	1.28
						3.42	1.002	0.896	1.672	22.521	1.28
						1.344	1.173	1.23	1.344	19.322	6.726
						0.448	1.002	2.171	2.203	4.119	1.691
						1.002	1.179	1.492	1.74	4.553	3.659
						0.879	1.344	2.486	2.071	3.057	2.566
						1.344	1.146	2.095	1.002	4.977	1.243
						0.393	1.903	6.427	0.786	13.218	1.557
						4.459	1.002	12.759	1.864	4.438	1.616
						3.863	1.146	0.896	1.417	3.232	1.025
						1.344	1.45	1.78	1.611	5.613	0.756
						1.146	1.055	5.161	0.879	12.713	1.146
						0.746	1.146	4.617	2.522	3.729	1.512
						6.792	0.725	1.062	0.621	4.354	4.538
						1.898	0.971	2.314	1.339	4.229	2.954
						1.062	0.527	1.582	1.126	3.291	3.441
						1.568	1.78	3.842	1.249	12.996	3.232
						1.864	1.582	1.946	1.055	1.557	1.45
						1.377	1.112	1.062	0.725	4.75	1.616
						1.898	1.727	1.112	0.834	2.535	2.023
						7.922	2.05	2.164	1.025	15.559	8.499
						0.703	1.173	8.805	1.367	5.068	1.339
						1.28	1.793	1.767	1.224	17.442	1.002
						1.848	1.512	0.621	1.243	1.146	9.166
						0.756	1.78	1.002	1.249	1.848	1.367
						2.213	1.243	0.971	1.512	12.686	5.104
						1.668	1.173	0.725	1.373	3.106	2.726
						6.535	1.224	1.002	1.119	1.848	1.298
						2.442	3.317	1.119	1.055	20.99	1.055
						6.406	1.835	2.848	1.635	2.462	0.947
						1.39	2.022	6.406	1.339	4.355	2.669
						1.243	2.208	3.207	1.373	1.179	1.344
						1.069	1.649	1.758	1.249	2.375	0.896
						0.971	1.45	2.45	2.128	3.83	1.658
						0.796	1.417	3.014	2.375	3.956	1.517
						1.062	1.112	1.993	1.119	10.361	1.28
						1.243	3.381	1.638	0.994	1.893	0.621
						1.173	1.668	2.365	0.621	2.622	3.491
						1.758	2.146	6.562	1.81	1.691	1.45
						1.28	1.146	6.061	1.321	1.557	1.793
						1.243	2.117	4.025	0.896	26.927	3.446
						1.592	1.112	0.746	1.621	2.241	2.373
						1.93	1.455	2.076	1.638	13.767	1.45
						2.243	1.224	6.597	1.146	10.218	3.07
						2.423	1.243	0.971	1.526	4.589	2.55
						1.417	0.905	9.435	1.93	7.833	2.193
						1.298	1.755	0.834	1.745	1.243	1.497
						1.39	1.373	2.925	1.727	1.23	2.023
						3.08	1.224	1.468	1.673	6.216	2.335
						1.537	1.848	6.266	1.592	6.495	0.527
						2.266	1.298	1.069	1.691	12.602	3.982
						1.255	0.879	2.375	1.146	3.475	4.034
						0.87	1.025	6.222	1.28	8.524	1.055
						1.249	1.126	6.067	1.497	6.809	2.008
						3.644	0.634	3.19	1.146	10.211	0.756
						1.537	3.452	7.987	1.146	1.45	0.87
						1.965	2.054	4.843	1.572	1.367	5.129
						2.138	1.321	1.146	1.243	3.855	1.243
						2.521	1.517	1.966	1.45	3.145	1.126
						1.146	2.689	3.338	1.897	6.631	0.834
						1.691	1.321	0.249	1.942	1.502	1.249
						2.182	1.572	3.169	1.557	3.037	1.173
						2.004	1.179	1.002	1.78	1.126	0.971
						1.864	1.691	1.668	0.896	1.934	1.146
						2.362	1.557	1.298	1.025	2.55	1.146
						1.39	1.055	1.243	1.002	1.45	1.497
						1.537	0.971	0.796	1.45	2.842	1.344
						1.774	1.249	1.055	1.557	1.339	1.243
						2.268	1.492	1.45	1.621	6.259	0.905
						0.786	2.027	2.004	1.249	2.637	1.069
						1.146	1.793	0.448	2.203	4.904	1.002
						1.39	1.344	2.684	1.112	9.719	1.224
						1.572	1.557	1.179	1.557	0.971	1.339
						1.243	1.28	2.685	1.537	2.268	1.28
						1.249	1.002	2.689	2.113	2.213	2.909
						1.417	1.179	3.852	0.994	4.601	1.321
						1.344	1.45	0.703	1.025	2.401	1.793
						1.055	1.557	4.157	1.112	8.928	1.45
						1.062	2.413	2.004	0.896	1.243	1.93
						1.025	1.727	6.472	1.002	0.786	2.689
						0.834	1.243	4.154	0.971	3.375	1.119
						1.406	0.994	2.138	0.947	5.275	1.621
						1.23	1.146	4.523	1.002	2.391	2.138
						1.672	1.897	2.181	0.971	7.347	5.794
						1.112	0.87	1.344	0.879	12.106	5.506
						1.339	0.512	1.055	0.947	1.727	0.556
						1.592	0.786	2.811	0.896	1.942	0.786
						1.406	0.756	3.302	1.055	4.536	1.112
						1.23	0.947	2.519	1.344	2.883	0.896
						1.321	0.834	2.793	1.002	1.793	0.634
						1.897	0.512	1.055	0.796	2.146	0.947
						2.113	0.786	3.916	0.896	1.881	1.062
						1.112	1.146	1.025	0.527	1.89	0.621
						1.367	0.621	3.439	0.905	1.691	0.947
						1.025	0.896	1.025	1.025	1.497	0.947
						1.243	0.621	1.179	0.994	2.904	1.062
						1.745	0.786	1.069	1.146	0.634	0.621
						1.082	0.796	4.588	0.621	1.39	1.002
						1.39	0.746	2.595	1.025	1.002	1.249
						1.112	0.746	2.004	0.994	3.407	0.512
						0.896	0.905	2.388	1.39	1.517	0.879
						1.39	0.512	2.057	1.339	3.107	0.621
						1.572	1.303	1.062	0.725	7.011	1.002
						0.896	1.298	0.448	0.796	5.549	1.055
						1.616	1.243	1.406	1.112	2.921	1.002
						1.119	1.179	3.169	1.417	12.213	0.879
						1.373	0.621	4.492	0.556	2.251	0.834
						1.002	0.669	3.987	2.559	20.041	0.87
						1.243	1.119	3.987	0.786	13.391	0.994
						0.634	1.39	1.173	1.39	1.901	0.669
						2.241	0.746	1.758	1.243	35.42	0.879
						1.126	1.069	1.025	1.344	1.767	0.669
						1.025	0.834	1.002	0.879	3.774	1.119
						1.339	0.448	1.417	1.298	1.126	0.834
						1.025	0.905	1.025	0.393	1.767	0.497
						1.298	0.756	1.621	1.243	1.835	0.756
						2.241	1.002	1.146	0.905	1.417	1.002
						3.972	1.74	1.522	0.796	1.069	0.621
						1.339	0.634	1.691	0.756	1.298	0.834
						2.109	0.756	0.994	0.621	0.786	0.448
						1.173	0.786	0.947	0.947	3.338	0.879
						2.375	0.87	1.243	1.249	9.891	0.879
						2.089	0.621	1.78	0.879	5.295	1.321
						1.243	0.669	1.497	1.344	1.616	0.905
						1.993	0.725	1.537	1.224	2.117	0.947
						1.373	0.834	1.249	1.055	1.367	1.517
						2.023	0.756	1.537	1.025	6.94	0.786
						1.28	0.756	1.417	1.025	2.954	0.746
						1.81	0.786	1.81	1.224	4.33	0.879
						1.367	0.497	1.616	0.905	4.077	0.634
						2.442	3.607	1.025	1.28	8.79	0.621
						3.13	0.896	1.112	0.947	3.241	0.796
						1.621	0.796	1.179	0.725	1.069	1.126
						1.635	0.556	5.916	1.173	5.598	0.879
						1.497	0.527	3.844	1.417	8.803	0.512
						3.395	0.786	1.497	0.971	19.49	1.367
						1.23	0.786	1.055	1.146	27.786	1.373
						1.691	0.621	1.517	1.173	1.514	1.179
						1.745	0.703	3.429	0.896	3.147	0.87
						2.069	0.556	1.268	1.243	1.81	0.796
						1.069	0.352	2.171	1.002	19.186	0.879
						1.672	0.527	1.621	1.062	2.124	0.896
						4.124	0.448	0.669	0.947	1.39	0.947
						1.321	0.669	0.994	1.002	1.002	1.179
						1.23	1.497	0.756	1.146	1.243	0.786
						1.45	0.669	0.87	1.249	0.994	1.321
						2.42	0.373	1.002	1.002	2.124	1.268
						1.497	0.497	0.756	1.119	1.146	1.243
						1.668	0.621	1.417	1.537	3.871	0.896
						1.616	0.634	0.556	1.146	6.176	0.556
						2.171	0.634	1.616	1.39	2.388	0.527
						1.025	0.669	0.497	3.031	1.069	0.796
						1.025	0.756	0.834	1.455	1.146	0.621
						1.39	0.746	0.725	0.947	0.634	1.224
						1.002	0.621	1.592	1.062	4.055	1.339
						1.268	0.634	0.896	0.634	1.497	1.406
						1.119	0.634	0.905	1.062	2.729	4.885
						1.112	0.905	1.367	0.786	6.331	0.896
						1.298	1.069	0.373	1.249	2.87	0.971
						1.512	0.834	1.373	1.758	10.857	0.556
						2.397	0.669	1.002	0.756	13.889	0.879
						0.756	0.556	1.146	1.002	2.128	0.796
						1.373	0.669	1.055	1.373	15.2	0.971
						1.45	0.512	1.28	2.864	5.993	0.621
						1.45	0.497	1.062	1.146	3.404	0.725
						1.173	0.879	0.703	1.146	9.622	0.756
						1.173	1.002	0.796	1.146	15.468	1.45
						1.344	0.879	0.669	1.002	20.352	2.448
						1.055	1.025	1.848	1.119	26.191	1.946
						0.971	0.947	0.786	0.994	11.752	1.691
						0.896	0.746	0.556	0.756	6.233	14.138
						1.069	0.669	0.879	0.634	10.148	2.498
						1.897	0.756	0.634	0.786	13.488	1.321
						0.947	1.002	0.393	1.497	21.837	1.321
						1.146	0.834	1.28	1.119	6.521	1.002
						2.199	1.39	1.864	2.64	4.08	1.406
						1.243	0.703	1.848	1.492	11.081	1.146
						1.835	0.971	1.417	1.002	21.618	1.055
						1.243	0.634	1.517	0.879	2.793	1.243
						0.834	1.002	1.39	1.069	1.28	1.002
						1.517	0.448	0.796	1.243	3.353	1.112
						1.062	0.796	1.146	1.249	1.268	1.249
						1.002	4.484	1.45	1.179	21.419	0.796
						1.069	0.994	1.39	1.025	3.395	1.243
						1.179	0.703	1.373	1.179	2.375	0.796
						1.848	0.834	2.87	0.947	4.775	1.417
						1.557	0.756	1.93	0.725	1.173	1.492
						2.213	0.621	1.339	0.994	19.102	1.243
						1.367	0.834	1.45	1.002	2.779	1.069
						1.298	1.691	0.971	1.002	4.085	0.947
						1.373	0.669	0.87	0.756	3.868	1.59
						1.417	0.669	3.005	1.146	5.898	1.146
						0.756	0.796	1.93	1.126	1.173	1.249
						2.023	0.725	1.39	0.278	10.767	0.879
						1.002	0.786	1.055	0.879	1.173	2.444
						1.893	0.725	0.669	0.879	1.224	0.669
						2.737	0.725	1.243	1.146	4.012	1.002
						1.691	0.725	0.896	1.126	9.445	0.905
						1.668	0.796	0.905	1.179	15.16	1.025
						1.572	0.725	0.249	1.002	20.572	1.321
						1.901	0.971	1.146	1.002	2.171	0.669
						1.373	0.703	0.621	0.669	2.345	1.179
						0.947	0.703	0.278	1.243	8.096	1.28
						0.994	0.879	1.373	0.725	6.23	1.39
						1.126	0.621	1.062	0.905	8.749	2.113
						0.756	1.002	0.971	1.126	2.535	0.971
						1.112	0.786	0.756	0.746	2.595	1.881
						1.616	0.87	1.572	1.243	1.39	1.025
						0.746	1.119	1.691	1.002	2.517	1.339
						1.793	0.786	0.703	0.905	1.93	1.112
						2.375	0.796	1.592	0.634	7.408	0.703
						2.735	0.947	1.002	0.786	5.749	1.002
						1.002	0.448	0.746	1.002	4.104	1.321
						4.833	0.879	1.112	0.971	0.994	1.344
						0.439	1.025	1.025	0.786	0.896	1.321
						0.439	0.879	1.173	0.971	0.634	0.971
						0.928	0.879	0.278	0.896	4.57	0.879
						2.958	0.87	0.669	0.971	1.179	0.796
						0.983	1.127	0.786	0.879	6.498	1.119
						3.79	1.119	2.804	0.971	7.6	1.002
						0.609	0.448	1.621	0.703	9.211	1.39
						0.887	0.621	1.658	0.796	6.019	0.971
						0.952	0.621	1.502	0.796	9.65	1.146
						0.711	0.905	1.881	0.971	1.39	1.497
						0.545	0.556	1.298	1.243	0.879	1.119
						0.771	0.796	0.87	1.002	2.251	0.834
						0.78	0.746	0.905	1.464	2.084	1.126
						4.104	0.834	2.039	1.112	4.24	1.243
						1.126	0.621	0.796	3.261	2.862	1.268
						1.126	0.669	1.224	0.796	1.373	1.025
						0.497	0.527	0.994	0.746	2.251	0.905
						0.621	0.971	0.947	1.002	0.87	1.002
						0.556	0.725	1.298	1.126	1.243	0.905
						1.249	0.669	1.002	0.725	1.691	0.634
						0.879	0.756	0.879	2.824	12.67	0.725
						1.002	0.556	0.725	0.703	31.26	0.87
						1.367	0.786	0.905	0.725	3.5	1.002
						0.634	1.196	0.87	1.497	2.442	1.002
						0.634	0.879	0.703	0.834	3.073	1.126
						1.062	0.512	1.062	1.243	5.643	0.746
						0.756	0.621	1.793	0.834	11.418	0.905
						2.735	0.497	3.005	1.146	8.603	0.448
						0.87	0.497	3.36	0.621	13.139	1.025
						1.449	1.086	12.083	0.905	0.879	0.87
						1.455	0.947	3.848	0.796	1.002	0.786
						0.621	0.756	1.517	0.786	0.621	0.947
						2.589	0.756	3.618	0.786	0.556	1.002
						1.502	0.621	1.025	0.834	0.786	0.669
						3.834	0.786	1.002	0.834	0.896	0.834
						3.457	0.905	1.025	1.069	0.621	1.126
						2.298	0.896	0.879	0.796	0.669	0.994
						11.031	0.947	0.786	0.621	1.39	1.268
						4.534	1.126	0.947	1.146	1.298	1.126
						4.529	0.879	1.002	0.725	0.834	1.39
						0.952	1.249	0.634	0.669	1.146	1.146
						3.286	0.947	0.834	0.879	1.112	1.146
						1.249	0.448	0.725	0.947	1.062	1.069
						1.119	0.556	1.126	0.896	0.947	0.879
						3.359	0.905	1.126	1.557	0.725	0.703
						2.117	0.87	0.512	0.947	0.796	1.069
						0.786	0.669	0.834	0.87	0.669	0.905
						0.621	1.062	0.746	1.621	0.725	1.002
						0.669	1.025	1.062	1.512		1.691
						0.947	0.879	0.756	0.879		3.253
						0.87	0.786	0.905	0.746		0.725
						0.905	0.669	0.669	1.126		1.417
						0.725	0.669	0.87	0.896		1.758
						0.746	1.126	1.146	0.971		1.002
						0.756	0.497	0.834	1.002		1.406
						3.091	1.002	0.512	0.879		1.268
						3.51	1.002	1.146	0.947		1.002
						0.818	3.019	1.002	1.658		0.756
						0.731	1.566	1.367	0.879		1.126
						0.656	1.146	0.746	0.905		0.746
						0.771	1.39	0.879	1.069		2.095
						0.818	1.417	1.002	1.025		0.796
						0.689	2.039	1.572	1.367		0.87
						0.609	0.756	1.126	1.298		0.786
						2.404	1.146	0.746	0.556		1.119
						1.124	1.268	1.002	1.146		1.062
						6.118	1.652	2.413	1.28		1.126
						3.872	1.848	0.905	0.725		2.084
						0.609	1.557	1.062	0.896		1.369
						2.26	0.786	0.393	0.971		0.834
						0.517	1.002	1.119	1.173		0.448
						2.536	2.315	1.062	1.173		0.703
						1.584	0.896	2.171	1.062		1.146
						0.928	1.069	3.042	0.786		0.786
						2.562	1.173	2.601	1.002		0.512
						0.711	0.621	1.119	1.055		0.512
						1.561	1.417	1.367	1.002		0.834
						0.545	0.527	1.298	1.126		0.786
						1.467	1.069	2.042	1.126		3.202
						0.609	0.971	1.339	0.786		1.146
						0.78	1.173	1.23	1.025		0.725
						1.272	1.173	1.243	0.879		1.962
						2.24	0.896	0.879	0.634		1.112
						0.609	0.896	1.002	1.062		1.025
						0.545	1.025	2.023	0.669		0.879
						1.048	1.39	2.79	0.947		0.834
						0.711	2.905	1.069	0.834		1.119
						0.656	0.621	1.062	0.971		3.232
						2.197	0.756	1.179	1.002		3.995
						1.219	0.879	0.87	1.002		4.154
						1.462	0.879	0.879	0.879		3.42
						4.28	0.879	1.298	1.179		2.902
						10.479	0.834	1.592	1.23		1.179
						4.548	1.146	1.146	1.243		0.905
						4.319	1.069	0.896	1.055		0.746
						4.536	0.834	1.655	1.069		1.492
						1.987	0.947	1.45	0.896		0.994
						2.784	0.796	1.243	1.069		0.621
						4.267	1.249	1.28	0.834		1.112
						0.879	0.786	1.062	0.634		1.002
						1.15	0.905	1.28	1.249		2.124
						0.879	0.834	1.557	0.746		0.896
						1.219	0.756	0.786	0.879		1.477
						1.034	1.146	0.896	0.905		2.595
						2.267	0.834	1.243	0.905		1.81
						3.962	1.179	2.641	1.45		4.852
						1.318	0.834	0.834	1.417		1.668
						0.896	0.756	2.307	0.669		1.78
						0.621	0.834	2.294	1.173		1.537
						0.905	1.069	0.746	0.796		1.758
						0.756	1.126	1.173	1.002		1.126
						0.879	0.621	0.834	0.834		1.367
						0.87	0.905	0.796	1.055		1.243
						0.834	0.621	1.002	0.725		1.881
						0.896	1.062	1.119	0.703		1.492
						0.896	0.634	1.025	1.119		5.977
						0.971	1.427	1.39	0.786		1.344
						0.725	0.725	1.848	1.249		2.413
						0.497	0.905	1.224	0.971		1.74
						0.786	1.145	1.39	1.173		1.864
						0.879	1.112	0.879	0.879		1.989
						1.062	0.796	3.98	1.069		1.881
						0.973	0.796	0.373	1.002		1.537
						0.512	0.725	0.634	0.905		1.592
						0.905	0.725	2.12	1.025		1.582
						0.756	0.703	0.669	1.005		1.731
						0.756	1.002	0.621	1.112		1.893
						0.621	1.112	0.621	1.062		2.008
						0.556	1.45	0.634	1.112		1.224
						0.621	0.634	0.896	1.146		2.057
						0.621	0.703	0.497	0.796		2.241
						0.634	0.556	1.025	0.896		1.869
						0.621	0.879	1.998	1.069		1.146
						0.512	0.896	1.002	0.725		1.93
						0.512	1.069	1.112	0.834		1.668
						0.87	0.834	1.173	0.725		1.672
						0.905	0.746	1.002	0.947		1.146
						1.002	0.634	1.062	0.725		1.793
						0.834	0.796	1.968	0.725		1.243
						1.224	0.786	0.634	0.971		5.731
						0.621	0.905	0.756	0.796		1.417
						1.002	1.268	1.119	0.796		3.747
						1.28	0.669	1.179	0.971		4.676
						0.896	1.417	0.786	0.725		6.584
						0.796	0.834	1.249	0.527		2.517
						0.746	0.621	0.756	0.879		1.758
						0.512	1.055	1.179	0.834		1.344
						0.621	0.971	0.725	0.971		6.693
						1.062	0.669	1.062	0.896		1.119
						0.879	0.905	0.796	0.796		1.572
						0.796	0.786	0.896	0.879		2.146
						0.669	1.112	0.971	0.725		2.804
						0.879	0.971	0.796	1.572		1.344
						2.631	1.321	1.119	1.062		1.268
						1.497	1.28	1.39	1.119		1.864
						0.512	0.905	0.896	0.879		1.321
						1.062	1.119	0.896	0.994		1.78
						1.339	0.896	0.879	1.23		2.837
						0.87	1.339	0.896	1.126		2.268
						0.905	1.146	1.146	0.879		1.455
						1.146	0.879	1.173	0.994		2.737
						1.243	1.062	1.224	0.796		1.672
						0.91	1.069	1.173	0.971		1.767
						0.87	1.557	0.703	1.249		1.243
						0.879	1.146	0.971	1.344		1.78
						0.512	1.417	1.23	1.112		1.062
						4.751	0.896	0.947	1.497		1.727
						1.732	1.243	1.069	1.406		1.339
						1.896	1.126	0.746	1.592		1.869
						1.226	0.786	0.556	0.971		4.998
						1.735	2.285	1.062	1.793		2.008
						2.578	0.634	1.126	1.339		13.204
						0.879	0.756	0.834	1.417		11.522
						1.467	0.756	5.905	1.727		1.512
						3.47	1.179	0.796	1.002		1.497
						6.478	1.002	1.243	0.879		15.173
						0.512	0.756	0.796	1.39		2.993
						0.634	0.971	1.146	1.512		5.033
						0.879	1.173	0.621	1.146		1.002
						0.497	1.173	0.971	1.417		0.994
						0.879	0.971	1.002	0.879		3.739
						0.634	1.455	0.725	1.528		2.241
						2.874	0.556	0.725	1.112		3.853
						2.834	0.971	1.112	1.146		3.115
						8.984	1.146	0.796	1.112		1.901
						0.621	1.224	0.703	1.146		0.393
						0.796	1.002	0.971	1.062		2.66
						0.896	1.321	0.879	1.126		6.14
						0.896	1.146	1.173	1.268		7.16
						0.834	1.23	0.756	1.069		8.85
						0.512	2.241	0.746	0.905
						0.947	1.025	1.062	1.864
						0.834	1.112	0.725	1.39
						0.448	1.062	0.879	2.837
						0.971	0.796	0.947	1.173
						0.621	1.062	1.28	0.947
						0.796	1.243	0.947	1.224
						0.756	1.126	0.796	0.725
						0.725	1.062	0.725	1.417
						0.621	0.703	0.621	1.39
						0.905	1.28	0.669	1.339
						0.669	1.025	1.179	0.896
						1.055	1.069	1.112	1.635
						0.796	0.879	1.025	1.002
						0.669	1.055	1.003	1.173
						0.669	1.173	0.703	1.146
						0.448	1.28	0.796	1.39
						0.556	1.793	1.651	1.28
						0.725	1.45	0.879	1.572
						0.971	0.896	1.398	0.725
						0.725	0.725	1.949	1.339
						0.947	0.746	1.758	1.298
						0.879	1.655	1.119	2.726
						1.002	1.417	1.146	1.112
						1.268	0.896	2.124	1.668
						1.881	0.796	2.743	1.23
						1.455	2.726	1.62	1.45
						0.756	1.848	1.062	1.002
						0.669	0.796	1.126	0.896
						0.725	1.39	1.112	0.994
						0.796	1.055	2.684	0.796
						0.896	0.786	1.002	0.669
						1.146	1.727	1.002	0.971
						1.919	0.834	0.621	0.725
						0.879	0.971	1.146	0.905
						0.994	1.112	1.062	1.062
						1.788	1.062	0.725	0.786
						2.015	0.621	0.947	0.786
						0.669	1.173	0.905	0.994
						0.556	0.834	3.308	1.39
						2.119	2.199	0.725	0.669
						1.512	0.971	1.002	2.735
						2.448	1.146	0.634	1.621
						1.339	0.896	0.556	1.28
						0.725	1.126	1.274	0.879
						0.796	1.112	0.947	1.298
						0.634	1.635	0.994	1.298
						0.905	1.146	1.126	2.203
						0.634	1.119	2.496	3.241
						0.669	1.243	0.621	1.897
						0.621	1.062	0.87	2.004
						0.896	1.146	1.002	1.224
						0.879	1.497	1.146	1.835
						0.879	0.87	0.669	1.179
						0.512	0.994	0.556	0.756
						1.025	1.39	0.879	0.786
						0.669	1.002	1.119	1.793
						0.786	0.879	0.87	1.691
						1.002	1.344	0.725	1.344
						1.45	1.055	1.002	2.391
						0.556	0.834	1.339	1.249
						0.621	1.002	0.634	1.339
						0.556	0.746	0.879	2.622
						0.746	0.905	1.002	0.994
						0.621	1.45	0.971	1.119
						0.896	1.146	0.725	1.179
						0.448	1.179	0.756	1.344
						0.834	0.796	1.002	0.971
						0.834	1.735	1.339	1.146
						0.556		0.786	0.971
						0.834		1.173	1.025
						0.971		1.002	1.512
						0.725		0.796	1.572
						0.905		3.108	1.39
						1.179		0.879	1.727
						1.002		1.621	0.879
						0.621		1.339	0.971
						0.703		2.065	1.002
						1.767		0.971	1.344
						1.002		0.947	0.971
						0.703		1.062	1.339
						0.786		0.905
						0.786		1.39
						0.896		1.002
						2.204		1.28
						0.896		1.112
						0.796		0.796
						0.621		0.725
						5.385		0.786
						1.844		0.896
						3.613		1.45
						2.023		1.367
						3.532		0.834
						1.156		1.146
						0.502		1.243
						1.005		1.119
						3.421		0.905
						1.097		0.896
						1.272		1.146
						5.428		1.146
						2.419		1.146
						6.22		1.299
						1.255		1.173
						1.243		0.725
						1.507		0.834
						1.473		0.834
						2.968		1.173
						0.786		2.74
						0.905		2.25
						0.527		0.879
						0.634		1.069
						0.905		0.971
						1.002		0.834
						0.786		1.146
						0.879		0.896
						0.746		0.448
						0.879		0.703
						0.756		0.896
						1.119		0.971
						0.994		0.448
						1.146		0.621
						0.879		0.621
						0.621		0.896
						1.179		1.23
						0.879		1.592
						0.725		1.002
						1.224		1.002
						1.112		0.669
						1.002		0.879
						1.268		1.224
						1.373		0.669
						2.361		0.947
						1.858		0.879
						1.069		0.756
						1.489		1.025
						1.39		0.756
						1.835		0.879
						1.28		0.756
						0.527		1.025
						1.062		0.879
						0.393		1.025
						0.556		1.062
						4.074		1.344
						1.321		0.896
						1.069		1.146
						1.069		1.055
						1.005		1.002
						2.183		1.344
						1.799		1.055
						0.818		1.069
						0.656		0.834
						2.97		0.879
						2.956		0.725
						3.656		0.621
						2.184		1.39
						1.041		0.834
						4.168		0.905
						5.933		0.756
						1.146		0.634
						1.002		0.796
						4.049		0.621
						0.786		1.055
						0.905		0.527
						0.756		0.527
						0.905		0.879
						0.786		0.725
						0.669		0.896
						0.905		0.971
						1.268		0.703
								0.556
								1.146
								0.448
								1.28
								1.069
								1.557
								4.025
								2.842
								0.971
								2.551
								0.896
								0.703
								0.947
								0.725
								1.146
								0.703
								0.512
								1.002
								0.725
								0.971
								1.025
								0.87
								0.879
								1.025
								1.126
								0.961
								0.634
								1.146
								4.759
								1.249
								0.87
								0.879
								0.879
								1.062
								1.537

## Sheet: Figure 1e
						Figure 1e		BASAL WT	BASAL APP	OBLIQUE WT	OBLIQUE APP	DISTAL WT	DISTAL APP
								0.441875	0.312818	0.341087	0.530751	0.976571	0.614958
								0.630024	0.357907	0.53085	0.394174	0.864071	0.602147
								0.332225	0.360667	0.755081	0.407756	0.73952	0.773524
								0.460475	0.37643	0.708777	0.393208	0.855542	0.77852
								0.569249	0.398353	0.587458	0.482507	0.64834	0.624512
								0.525956	0.489357	0.580421	0.377941	0.766273	0.572716
								0.40238	0.369006	0.630268	0.395766	0.70377	0.431177
								0.42591	0.364661	0.665378	0.261942	0.82572	0.597674
								0.368849	0.249785	0.66352	0.365023	0.893304	0.353692
								0.297326	0.209793	0.560455	0.291382	0.634503	0.352625
								0.358637	0.373549	0.492419	0.265995	0.93337	0.275947
								0.27463	0.235351	0.562038	0.341846	0.804766	0.331229
								0.343575	0.276709	0.576793	0.345618	0.78525	0.43864
								0.328957	0.244072	0.5152	0.320844	0.871437	0.514277
								0.308618	0.277756	0.335984	0.325035	0.648162	0.292547
								0.343	0.28045	0.362276	0.281572	0.806829	0.377097
								0.34	0.351156	0.497726	0.397726	0.594671	0.337277
								0.295863	0.297949	0.258678	0.272669	0.379613	0.312912
								0.381925	0.268473	0.335303	0.280314	0.720706	0.246667
								0.31195	0.248915	0.286549	0.353725	0.692727	0.303136
								0.372585	0.352986	0.398326	0.371461	1.01451	0.313
								0.434431	0.298532	0.290102	0.288295	0.611551	0.371726
								0.389789	0.239713	0.250628	0.307709	0.671867	0.282359
								0.448563	0.313917	0.30737	0.315889	0.800083	0.574369
								0.442218	0.2813	0.562813	0.350833	0.930021	0.54293
								0.715771	0.40562	0.276207	0.352354	0.917076	0.44273
								0.297623	0.411791	0.435488	0.488091	0.81528	0.495609
								0.480426	0.357255	0.403604	0.40995	0.822278	0.583244
								0.40905	0.356775	0.373047	0.3485	0.623393	0.699044
								0.578302	0.255514	0.403207	0.400182	0.66419	0.535617
								0.313565	0.374874	0.322259	0.322422	0.764684	0.853339
								0.222233	0.351825	0.343154	0.339917	0.582326	0.784683
								0.205324		0.332735	0.454595	0.918453
								0.349781		0.298423		0.765558
								0.485407		0.360827		1.0338
								0.468175		0.388158		0.563082
								0.350414		0.316532		0.966055
								0.281757		0.364988		0.941056
								0.301061		0.352401		0.926079
								0.224332		0.343986
								0.317667		0.355759
								0.449896		0.193452
								0.427125		0.320169
								0.367809		0.272118
								0.379947		0.445616
								0.515187		0.405601
								0.365432

## Sheet: Figure 2d
									Figure 2d
										Control	14hr	24hr
										4.21	1.52	0.69
										1.73	0.75	1.81
										2.5	1.32	7.79
										3.19	0.83	3.61
										5.27	0.67	3.34
										2.33	1.52	6.15
										1.94	1.4	1.12
										0.97	1	0.95
										0.85	0.99	3
										1.03	0.69	4.79
										10.75	0.89	4.52
										4.63	4.37	1.44
										8.82	2.36	4.21
										1.58	5.06	1.56
										0.62	11.13	1.25
										4.09	1.05	1.91
										2.93	1.39	5.54
										1.54	0.81	7.41
										3.21	0.75	1.88
										2.54	1.21	1.24
										8.05	0.88	1.52
										2.98	0.87	1.92
										0.55	2.38	2.16
										4.35	1.91	1.44
										4.85	2.83	2.06
										2.73	1.21	2.49
										2.98	2.96	1.27
										11.65	5.05	2.95
										6.72	3.17	1.77
										18.96	1.67	2.72
										3.12	2.39	1.75
										2	0.87	1.28
										6.03	3.23	0.88
										5.17	3.05	0.63
										5.88	1.67	1.41
										4.39	1.14	1.77
										1.52	1.81	0.98
										1.32	2.01	1.36
										1.49	3.12	1.15
										5.96	5.4	1.15
										2.29	2.65	1.55
										6.27	1.33	1.51
										6.71	1.25	1.37
										6.11	8.42	0.95
										10.11	1.51	1.48
										9.7	3.11	1.25
										6.52	2.16	1.11
										10.08	2.4	1.14
										13.15	2.28	1.88
										11.3	1.45	1.64
										3.32	4.08	0.61
										1.21	6.64	0.87
										3.97	2.85	1.39
										8.89	1.6	1.82
										5.66	5.19	0.99
										6.41	1.66	1.44
										2.25	0.69	0.85
										1.53	0.81	2.58
										1.16	1.63	3.22
										4.22	1.48	1.36
										1.65	12.52	0.65
										2.17	2.73	2.12
										6.06	4.04	1.67
										2.23	4.66	2.62
										1.36	2.69	1.12
										2.48	9.64	1
										1.72	3.43	4.69
										1.59	1.13	2.67
										3.43	3.13	4.37
										2.83	5.15	3.2
										3.57	1.81	4.75
										1.77	1.77	1.9
										4.73	1.85	2.9
										1.03	2	1.46
										1.49	1.11	1.38
										2.04	2.67	0.71
										1.09	1.67	1.19
										1.41	0.74	1.09
										2.78	3.56	4.1
										1.54	1.75	2.41
										2.45	1.47	1.35
										1.35	1.31	1.56
										3.17	1.38	5
										2.17	1.5	4.78
										2.25	1.71	1.93
										2.6	2.03	1.63
										1.1	2.77	1.01
										3.45	1.95	1.3
										2.85	7.06	1.25
										3.5	1.58	1.13
										4.08	2.19	4.02
										1.76	4.53	1.17
										2.03	3.6	1.31
										3.77	3.3
										2.71	1.34	0.8
										2.41	4.21	0.81
										2.53	1.87	10.77
										3.1	0.88	0.46
										2.51	0.86	1.64
										3.35	1.46	3.78
										3.73	1.68	1.3
										15.2	4.85	2.41
										8.13	0.67	1.39
										5.29	0.8	2.86
										2.34	1.53	3.69
										5.42	0.82	1.44
										1.29	1.05	1.68
										4.62	0.7	1.13
										2.1	1.78	1.78
										2.86	1.49	0.58
										11.67	1.26	0.91
										5.54	5.97	0.97
										12.09	6.11	0.47
										0.88	10.19	0.64
										5.46	3.15	0.52
										5.24	4.86	0.76
										11.28	0.68	1.28
										6.7	3.38	1.31
										4.27	7.22	0.79
										14.33	2	0.69
										3.17	4.97	2.01
										3.62	12.35	1.24
										1.5	6.62	3.24
										4.62	2.19	1.04
										2.69	12.3	1.52
										9.36	3.34	1.66
										3.25	1.9	1.57
										2.2	2.02	1.47
										3.21	7.44	0.6
										5.34	1.04	1.41
										1.72	4.12	0.73
										16.01	0.66	1.35
										6.63	0.74	1.42
										40.822	2.94	1.22
										2.522	0.99	0.85
										17.46	3.52	0.75
										25.567	1.39	1.28
										9.536	3.53	0.73
										1.098	7.477	0.92
										1.846	16.425	0.54
										21.828	5.745	1.55
										1.824	13.973	0.88
										3.058	1.88	1.56
										5.802	3.344	4.47
										6.281	5.599	0.53
										4.083	5.569	2.01
										1.631	3.678	1.63
										0.841	1.289	0.47
										1.934	2.039	1.14
										5.712	2.378	1.21
										14.041	1.306	0.87
										14.091	2.039	0.56
										9.109	2.675	1.28
										51.6	5.425	1.31
										8.638	6.03	12.33
										14.024	10.135	9.23
										2.205	6.281	1.88
										11.783	4.343	2.39
										1.289	4.384	4.18
										4.006	1.442	0.91
										8.342	5.763	9.88
										12.971	1.923	1.14
										1.019	1.153	5.72
										17.658	2.099	9.51
										15.675	12.919	1.89
										1.754	3.981	2.931
										23.876	1.846	2.447
										19.62	2.039	4.365
										14.203	12.058	3.468
										8.106	7.648	4.59
										6.658	1.644	1.223
										7.765	1.189	1.644
										2.28	1.592	3.793
										46.7	3.52	1.644
										19.174	9.197	1.289
										16.671	10.362	1.019
										7.838	3.215	6.002
										4.274	2.386	2.354
										20.324	4.424	0.816
										1.88	2.447	6.832
										1.223	1.681	0.612
										6.64	2.919	5.38
										6.782	5.079	1.88
										4.559	1.484	2.099
										2.378	5.874	5.198
										3.676	5.127	1.644
										4.411	4.374	1.153
										1.681	5.842	1.835
										2.919	4.978	4.559
										6.007	7.201	4.307
										1.47	13.025	6.896
										2.489	5.639	2.386
										2.243	1.742	8.867
										2.307	2.735	7.272
										3.607	7.041	3.69
										1.189	3.01	1.442
										11.482	7.506	2.595
										7.073	8.301	5.262
										10.819	6.608	1.88
										40	7.145	1.88
										9.663	4.987	1.644
										5.546	10.102	5.782
										4.392	1.742	5.073
										12.171	6.62	6.644
										8.631	8.407	2.912
										4.103	14.68	4.378
										8.12	1.592	2.447
										1.368	1.306	17.103
										7.875	8.605	2.489
										1.824	2.611	1.824
										8.352	5.678	2.489
										12.18	3.273	6.843
										10.596	2.167	1.742
										6.134	1.47	1.427
										6.828	4.244	1.835
										9.18	1.153	1.019
										14.347	12.456	1.427
										6.974	1.098	2.039
										12.225	7.009	0.408
										7.901	1.88	3.748
										11.083	7.726	1.923
										21.566	6.692	3.613
										15.845	2.039	2.039
										8.992	8.039	1.934
										4.043	2.205	1.189
										3.676	9.372	1.189
										11.957	1.04	5.514
										18.088	2.48	2.447
										12.819	1.289	1.846
										16.262	5.011	6.939
										11.423	1.427	4.109
										2.659	6.304	5.8
										7.206	1.427	3.468
										3.288	1.484	1.24
										1.631	5.338	3.466
										17.64	2.167	5.237
										1.824	2.018	18.009
										5.342	3.793	1.892
										1.835	1.098	1.923
										14.295	2.079	2.008
										11.027	0.912	5.168
										9.5	2.48	3.363
										6.157	2.386	2.651
										30.116	4.143	4.331
										2.489	6.576	12.797
										12.2	2.832	1.88
										34.195	3.288	4.774
										15.007	2.325	4.527
										10.627	2.049	1.644
										2.28	2.205	1.681
										4.098	2.682	3.722
										3.76	2.039	2.941
										10.4	3.874	2.039
										2.196	3.288	1.289
										4.777	4.257	2.489
										1.153	2.555	1.742
										2.919	1.73	1.484
										3.76	1.484	1.934
										2.386	1.04	2.854
										10.04	1.553	1.681
										10.088	6.423	3.031
										26.375	2.28	1.681
										7.812	3.684	1.306
										6.489	1.24	3.831
										4.902	2.129	1.368
										4.772	1.189	0.288
										4.873	3.466	2.008
										5.756	1.644	1.368
										4.159	2.543	2.773
										11.567	3.01	1.019
										17.364	3.647	2.555
										22.621	3.959	1.644
										2.658	1.189	3.155
										13.975	10.542	2.455
										2.743	17.7	2.682
										1.923	1.754	7.494
										20.795	2.919	1.484
										8.245	1.289	2.378
											8.619	1.592
											20.596	0.735
											1.846	2.651
											1.04	6.311
											1.24	2.325
											1.404	2.773
											2.455	4.936
											1.368	4.863
											1.47	2.84
											2.039	9.991
											0.912	2.018
											9.003	2.447
											8.958	4.016
											2.529	2.48
											3.793	1.824
											2.099	2.28
											8.013	2.658
											1.846	4.277
											4.898	4.91
											7.696	5.336
											4.047	2.243
											3.165	2.522
											7.331	1.019
											6.487	2.455
											3.288	10.214
											3.466	0.288
											2.205	2.883
											2.167	1.681
											5.239	4.047
											2.283	1.824
											4.333	9.071
											2.018	1.88
											2.919	9.353
											1.484	2.28
											2.455	2.039
											1.824	4.078
											4.404	2.205
											2.307	2.773
											2.307	4.773
											2.079	2.386
											2.039	1.934
											3.046	1.934
											5.742	2.039
											2.883	1.835
											2.307	2.129
											4.49	1.592
											2.611	2.386
											7.847	4.183
											2.489	4.932
											4.49	1.553
											2.489	2.039
											2.658	2.129
											3.847	5.107
											13.087	2.651
											6.559	3.165
											1.923	3.288
											1.484	3.307
											2.969	3.938
											2.939	3.236
											2.129	4.527
											3.67	2.862
											8.106	1.019
											3.01	1.223
											10.865	0.816
											2.579	2.693
											2.48	3.224
											4.792	3.031
											1.644	5.7
											8.603	2.243
											2.039	3.344
											13.541	3.46
											2.447	2.378
											3.564	1.592
											4.807	5.745
											2.489	5.969
											1.846	2.039
											2.039	1.189
											14.169	1.442
											9.357	3.693
											13.111	2.099
											4.698	3.531
											9.913	4.579
											23.523	2.039
											4.363	1.644
											7.75	5.58
											3.065	2.386
											2.008	5.722
											2.167	3.676
											5.109	5.457
											2.378	1.223
											11.312	1.189
											2.854	2.196
											1.835	2.633
											7.857	1.04
											2.325	0.816
											1.24	2.464
											2.48	17.591
											12.529	5.048
											3.119	3.917
											2.129	9.464
											5.49	7.836
											9.393	2.28
												1.824
												1.098
												4.078
												0.456
												5.742
												1.306
												3.67
												5.227
												2.311
												5.565
												5.097
												3.561
												1.553
												2.039
												1.189
												1.24
												2.919
												3.647
												1.934
												4.159

## Sheet: Figure 2e
									Figure 2e
										Control	14hrs	24hrs
										0.526994	0.136242	0.535264
										0.5523	0.194836	0.556613
										0.670089	0.608085	0.243638
										0.575098	0.532642	0.302539
										0.771211	0.711176	0.206783
										0.686797	0.547593	0.239727
										0.987606	0.517481	0.138581
										0.940872	0.602281	0.305716
										0.718516	0.41721	0.490794
										0.431272	0.374469	0.224178
										0.556952	0.557883	0.569893
										0.351057	0.393232	0.269184
										0.401473	0.628012	0.471347
										0.510117	0.749127	0.384014
										0.775186	0.765989	0.085591
										0.681785	0.410362	0.107841
										0.606068	0.920253	0.337568
										0.833732	0.559789	0.195957
										0.665874	0.752664	0.322611
										0.73424	0.714487	0.159181
										0.952615	0.679843	0.747116
										0.969077	0.60321	0.63757
										0.8577	0.729707	0.642071
										0.769531	0.8298	0.515065
										0.846386	0.85208	0.499575
										1	0.767049	0.693524
										0.835332	0.629392	0.514674
										0.924277	0.776021	0.624186
										0.905	0.541375	0.572804
										0.775586	0.56087	0.488173
										1	0.521736	0.60518
										0.874268	0.64949	0.711403
										0.811135	0.413187	0.680234
										0.673556	0.474585	0.497162
										0.759216	0.729753	0.380385
										0.968523	0.747204	0.486644
										0.841729	0.569674	0.414075
										0.58225	0.643208	0.55985
										0.88719	0.656053	0.5882
										0.758875	0.536094	0.53866
										0.909119	0.702667	0.652296
										0.950881	0.625286	0.618714
										0.9441	0.825875	0.559978
										0.900089	0.645651	0.526435
										0.716485	0.787333	0.542451
										0.855237	0.772017	0.462
										0.930185	0.69339	0.647933
										0.934828	0.7276	0.629255
										0.685982		0.634732
										0.865978		0.48554
										0.77526		0.515811
										0.937309
										0.968058

## Sheet: Figure 2f
									Figure 2f
										Control	14hrs	24hrs
										1.42505	0.749465	0.583036
										1.25958	0.660462	0.483871
										1.57426	1.29702	0.377003
										1.28434	0.544218	0.513236
										1.41087	0.58021	0.349435
										1.5622	0.295704	0.397652
										1.17417	0.520704	0.249446
										0.926431	0.950054	0.353752
										1.46509	0.920245	0.368227
										0.956406	0.763494	0.557512
										0.906282	0.589592	0.310633
										1.08956	0.702811	0.384893
										1.06106	0.640279	0.980898
										1.06496	0.406417	1.10773
										1.66316	0.758725	0.527451
										1.09729	0.886076	0.483773
										1.31479	0.457747	1.03505
										1.47528	0.747664	0.814149
										1.48544	0.945674	0.593529
										1.65637	0.751748	0.465441
										1.23077	0.871985	1.30013
										1.37387	0.920502	1.22207
										0.9	0.775	0.690299
										0.888889	0.667939	0.662983
										1.31818	0.853659	0.7
										1.24031	0.607843	0.833333
										1.01329	0.905263	0.808989
										1.03516	0.675	0.72093
										1.34	0.73913	0.686275
										1.09344	0.566038	0.938272
										1.11349	0.607843	0.7
										0.97561	0.625	1.31343
										0.788462	0.634146	0.77821
										0.962963	0.824742	0.698198
										0.901961	0.83871	0.747863
										0.94431	0.717391	0.6621
										0.979167	0.791667	0.597015
										1.175	0.894737	0.55
										1.23809	0.811321	0.725
										1.225	0.944444	0.66
										0.833333	0.910714	0.727273
										0.901639	0.921875	0.714286
										0.75	0.903361	0.717391
										0.844445	0.857143	0.782609
										1.06695	0.79661	0.627451
										1.02632	0.813559	0.6875
										0.923077	0.64	0.644444
										0.9375		0.672727
										1		0.75
										0.931099		0.72
										1.08		0.716981
										1.09091
										1.28846

## Sheet: Figure 3b
									Figure 3b
										Control	Ab42
										6	20
										7	41
										15	23
										10	7
										29	24
										0	35
										0	17
										2	58
										0	16
										0	24
										0	38
										17	15
										3	21
										6	53
										2	62
											20
											48
											10
											49
											22
											36
											21
											11
											6

## Sheet: Figure 3c
									Figure 3c
										Time (min)	Control
										0	1	1	1	1	1	1	1	1	1	1	1	1	1	1	1	1	1	1	1	1	1	1	1	1	1	1	1	1	1	1	1	1	1	1	1	1	1	1	1
										15	0.979594	1.02393	0.996639	0.975752	1.01208	0.993149	0.977993	0.994733	0.985451	0.98642	0.977866	0.989546	0.975846	0.966792	0.991035	1.01247	1.00226	0.982581	0.987084	0.998358	1.00394	1.00299	0.997318	1.00308	1.01332	0.996538	0.985099	0.990731	0.988308	0.992187	0.976107	1.00039	0.994588	0.98956	0.995841	0.988416	0.98849	1.00684	0.995576
										30	0.986653	1.00324	0.995768	0.972828	0.998843	0.996321	0.98968	1.00441	0.977692	0.978395	0.976182	0.99905	0.998897	0.986741	1.04837	0.985328	0.987559	0.980326	0.997019	0.999874	1.0021	0.996877	0.996296	1.0009	0.995261	1.00308	0.988452	0.993271	1.00322	0.985241	0.988934	0.999743	0.994202	0.997736	0.990903	0.995575	0.995067	1.00987	0.994666
										45	0.946724	1.01396	0.995394	0.989521	1.00874	1.00469	0.970285	1.00392	0.978419	0.976173	0.982678	0.998575	0.997353	0.983579	1.0155	1.0011	0.949898	0.982331	0.997889	1.00594	1.00828	0.998959	0.990038	1.0068	1.00551	1.00013	0.992177	1.00063	0.981389	0.975815	0.976987	1.00386	0.9933	1.00692	0.996621	0.993883	0.995826	1.00448	0.996877
										60	0.953121	1.00735	0.980954	0.977458	0.993188	1.00837	0.980231	0.977952	0.973933	0.965679	0.972693	1.01972	0.970001	0.987106	1.00476	0.983617	0.978172	0.97594	0.987084	1.00897	1.01235	1.00208	1.00128	1.00385	1	1.00051	0.990563	0.999365	1.00382	0.988342	0.999371	0.992545	0.998969	0.990189	0.992982	0.996356	1.00152	1.00342	0.994796
										75	0.968454	1.01334	0.993402	0.984525	1.00758	1.00875	0.988313	1.04544	0.974661	0.977037	0.966799	1.01259	0.973199	0.99331	1.04815	0.978848	0.960982	0.98183	0.983607	0.998358	1.00276	1.00247	0.999234	1.0059	0.996542	0.999872	0.983484	1.00178	0.985445	0.989334	1.0166	0.995501	0.990852	0.997233	0.99896	0.995444	0.998609	0.998684	1.00286
										90	0.964483	1.0086	0.991908	0.97295	1.01311	1.03425	0.993659	1.00196	0.967144	0.972099	0.974859	1.02649	0.96956	0.982484	1.05567	0.983861	0.954422	0.983083	0.991058	1.00796	1.00197	1.00195	0.995785	1.00295	1.00282	1.00859	1.0036	0.99581	0.990575	0.979164	1.00289	1.00167	0.996263	1.00642	0.995062	1.00091	0.999873	1.00724	0.995186
										105	0.947827	1.00586	0.994274	0.991227	1.0081	1.02284	0.98595	1.00343	0.967629	0.988518	0.973535	1.02958	0.984449	0.984309	1.05899	0.987285	0.959511	0.97619	0.986215	0.990779	1.00118	0.998178	1.00013	1.00321	0.997951	1.00859	1.00261	0.995683	0.982224	0.981893	1.01572	0.992416	0.992398	0.99761	0.992593	0.997267	0.994688	1.00145	0.99935
										120	1.01279	0.99489	1.00037	0.997319	1.00553	1.01523	0.986945	1.01188	0.974297	0.990124	0.998436	1.02352	0.981361	0.990026	1.07261	0.992175	0.94594	0.980201	0.97392	1.00417	1.00736	1.00989	1.00026	1.00346	1.01691	1.0068	1.0036	0.997334	0.991887	0.986482	0.999749	0.994987	1.00322	1.00289	0.993112	0.997787	0.996458	1.00737	0.994796
										135	1.01235	1.01433	1.00635	0.99805	1.00951	0.995433	0.982221	0.976727	0.987148	0.988395	0.995549	1.06237	0.970001	0.966792	1.04538	0.998166	0.932142	0.984712	0.976652	0.996211	1.00499	1.00507	0.995275	1.00128	1.00077	1.00103	0.997641	1.00241	0.990217	0.984869	0.989688	0.996273	0.997938	1.01245	1.00533	1.00247	0.988616	1.00421	1.00299
										150	1.00849	1.00137	1.00846	1.00122	1.00578	1.00266	0.973144	0.99706	0.96096	0.977901	0.980152	1.03314	0.976398	0.963265	1.0187	0.967233	0.924225	0.985088	0.975534	0.999242	1.00644	1.00026	0.998467	1.0009	0.999488	0.997948	0.989942	0.993652	0.98974	0.989706	0.985287	0.992288	0.990723	0.996604	0.994672	0.997527	0.981912	1.00421	0.997658
										165	1.04368	1.00798	1.01519	0.992567	0.992545	0.99556	0.972274	1.00282	0.966901	1.03049	1.00517	1.08114	1.18077	0.964603	1.01063	0.965399	0.925356	0.984712	0.9769	0.99179	1.00329	1.00885	0.996041	1.00782	1.01819	1.00564	0.995902	0.994413	0.979838	0.979288	0.991449	0.995244	0.997423	1.00541	0.99896	0.998178	0.983051	0.999079	0.99948
										180	1.01699	1.05907	0.989045	0.984525	0.993316	1.00063	0.965809	0.990446	0.965204	1.02741	0.984482	1.10157	0.962501	0.983335	1.00808	0.966866	0.903076	0.996115	0.973174	0.992927	1.00723	1.00195	1.00115	1.01013	1.00448	0.995896	0.995157	0.998603	0.987473	0.984249	0.978747	0.998329	0.986986	0.997107	0.991943	1.00599	0.994182	1.0025	0.989201
										195	0.991066	1.01932	0.992904	0.97624	1.00167	1.02271	0.969787	1.00796	0.978298	0.996543	1.00746	1.10953	0.987648	0.97628	1.11599	0.968456	0.927392	0.991103	0.97392	1.00392	1.00933	1.00507	1.00064	1.01591	1.00192	1.00244	1.00335	0.987938	0.984013	0.980776	0.985035	0.99383	0.995748	1.00289	1.00377	1.00273	0.984316	0.998552	1.00442
										210	1.03155	1.05758	1.00236	1.01486	0.992031	1.01421	0.983713	1.00466	0.977692	0.994568	1.01335	1.11321	0.997794	0.969104	1.13525	0.97787	0.905677	0.974311	0.97156	1.0024	1.00683	1.01301	1.00664	1.0077	1.00115	1.00205	1.00236	0.991493	0.989263	0.994171	0.994593	1.00476	0.994331	0.995472	1.00039	0.998308	0.980015	1.00579	0.997918
										225	0.995808	1.06456	1.00535	0.992689	0.986118	1.02055	0.97016	0.998653	0.967022	0.995556	1.02382	1.0885	0.937024	0.982849	1.16159	0.963932	0.926035	0.994236	0.993915	1.00733	1.01551	1.00455	1.00153	1.01219	0.996798	0.99564	1.00844	1.00127	0.999523	0.987226	0.976358	0.99383	1	1.01409	0.998051	1.00716	0.983936	1.00053	1.00533
										240	1.05548	1.06605	1.03784	1.00597	1.00887	1.02817	0.96643	1.02327	0.969932	1.04543	1.00216	1.07888	1.10147	0.977132	1.11455	0.964054	0.927957	0.979198	0.997268	0.996084	1.01025	1.00234	1.00051	1.00564	1.0105	0.996153	0.988452	0.999492	0.991768	0.984497	0.982897	0.984833	0.995233	1.00201	1.00078	1.00351	0.975968	0.999868	0.998699
										255	1.00254	1.08711	1.04631	1.0184	0.995244	1.02499	0.97961	0.986159	0.965082	1.03889	1.09238	1.07306	1.05691	0.978226	1.15396	0.983739	0.916082	0.996491	0.980378	0.992548	1.01301	1.00169	0.998467	1.01616	1.00346	1.00949	0.98572	1.0099	1.00429	0.988218	0.990694	0.986504	0.985182	1	0.997791	0.998048	0.982924	1.00579	0.99935
										270	1.06574	1.11939	1.03921	1.04801	0.988303	1.00698	0.976501	1.01776	0.966416	1.01074	1.04391	1.10668	1.05007	0.988809	1.1098	0.971023	0.915743	0.992982	0.993169	0.99179	1.00986	1.00494	0.997701	1.00962	0.996926	0.996794	1.01155	0.99162	0.986161	0.986854	0.987299	0.995116	0.998711	0.998113	0.997531	1.00963	0.99279	1.00421	1.01405
										285	1.01754	1.12325	1.03834	1.07445	0.999357	1.02055	0.983961	1.01017	0.972963	0.99642	1.05882	1.10454	0.993272	0.994526	1.08002	0.975547	0.945374	0.985464	1.01378	0.994569	1.01209	1.00494	0.98825	1.0177	1.00589	1.00987	1.00956	0.990604	1.00406	1.00087	0.990694	0.998201	0.999356	1.00516	1.00104	1.00156	0.984822	1.00224	1.0069
										300	0.964372	1.124	1.05826	1.06239	1.00398	1.03705	1.00137	0.997918	0.970781	0.961111	1.08276	1.08339	0.969339	0.9837	1.18705	0.997799	0.921511	0.984837	1.0426	0.992421	1.01065	1.00794	0.997063	1.01334	1.00346	0.996025	1.00658	1.00025	0.988308	0.996031	0.987173	0.993316	0.993944	1.00679	0.996101	1.00156	1.00076	1.00842	1.0065
										315	0.962277	1.07291	1.03324	1.04764	1.00257	1.02258	0.978118	1.01237	0.991513	0.966914	1.06917	1.12972	0.96967	0.999878	1.10603	0.988996	0.91382	1.00063	1.04632	0.989264	1.01209	1.00442	0.998467	1.03271	1.0032	0.998974	1.01229	0.998223	0.992603	0.989954	0.986796	0.988689	0.981703	1.0039	0.996751	1.00716	1.03478	1.00421	1.00416
										330	0.969888	1.07827	1.03212	1.08383	1.00874	1.05646	0.97588	1.00416	0.977085	0.993951	1.04932	1.11404	0.981361	0.992337	1.12109	0.978237	0.898892	0.991729	1.04334	1.00695	1.01275	1.01054	0.994764	1.02989	1.00333	1.00013	1.01813	0.999873	1.00083	0.996899	0.985035	0.998586	0.989305	1.01409	1.00104	0.998959	1.02365	0.999737	1.00742
										345	0.962277	1.10705	1.04245	1.08127	1.00321	1.02474	0.98794	1.02584	0.96775	0.988272	1.07807	1.11452	0.987537	1.01837	1.00409	0.974936	0.968785	0.990727	1.0457	0.996337	1.00775	1.00833	0.992337	1.03053	0.992059	1.00231	1.01366	1.00102	0.999881	0.992062	0.985413	0.988175	0.991496	0.996604	1.00234	0.992972	1.04528	0.99921	1.00403
										360	0.976616	1.12463	1.0178	1.05666	0.998843	1.04174	0.986075	0.990568	0.986785	0.991235	1.11656	1.1125	0.968347	1.03442	1.03055	0.973102	0.926261	1.00539	1.19734	1.0024	1.01051	1.00481	1.00358	1.01629	1.00845	1.00923	1.03092	0.994286	1.00024	0.982885	0.978999	0.986761	0.985827	1.01522	0.993502	0.988676	1.03327	1.00316	1.01067
										375	0.950143	1.08275	1.05116	1.07786	1.0027	1.0458	0.977372	1.01801	0.98048	0.982839	1.13341	1.10525	1.01004	1.03686	0.983841	0.988996	0.917779	1.00376	1.10805	1.01591	1.01235	0.998569	0.992209	1.00423	1.00397	1.00936	1.03738	0.987049	0.974827	0.986854	0.97837	0.981619	0.982992	1.00289	0.989474	0.998568	1.03137	0.997236	1.01197
										390	0.962718	1.07976	1.04394	1.06007	1.00373	1.03946	0.981723	1.03724	0.97854	0.986914	1.0907	1.08018	0.991838	1.03418	0.984394	0.98814	0.93644	0.977193	1.09377	1.00114	1.01091	1.00364	0.985185	1.01193	1.00845	1.00949	1.03142	0.999365	0.985087	0.989458	0.9917	0.992159	0.995748	1.02478	0.986485	1.00052	1.03782	1.01448	0.998829
										405	0.990404	1.10805	1.0249	1.1283	0.998458	1.01814	0.97675	1.02536	0.978055	0.976543	1.0806	1.07888	0.980038	1.01739	0.985833	0.990463	0.952047	0.97406	1.14729	1.02438	1.0159	1.01496	0.988123	1.01757	1.00333	1.01128	1.03738	0.995175	0.99141	0.990326	0.983903	0.996787	1.00477	1.0078	0.994672	1.00625	1.02277	1.00698	1.0173
										420	0.971652	1.06281	1.0412	1.05471	1.00296	1.03844	0.994654	1.05096	0.988482	0.981728	1.20402	1.06047	0.993603	1.02834	1.09131	0.995843	0.952386	0.985338	1.15089	0.995705	1.01498	1.00663	0.983525	1.01565	1.0041	1.00436	1.01701	0.989081	0.992126	0.991442	0.987047	0.98946	1.00747	1.00277	0.993762	0.995575	1.02871	1.00566	1.00846
										435	0.965806	1.1017	1.05814	1.08651	0.997943	1.03413	0.981972	1.11783	1.01309	1.01864	1.21725	1.10976	0.940002	1.01995	1.05933	0.995721	0.978512	0.97995	1.12469	1.00682	1.01616	1.00703	0.982248	1.02476	1.00909	1.01	1.01304	0.993398	1.00346	0.991318	0.997233	0.987404	1.00606	1.00302	0.995062	1.00364	1.04617	1.01	1.0186
										450	0.980035	1.08487	1.04183	1.02839	1.01093	1.05164	0.987815	1.18275	0.996969	0.991111	1.13629	1.17855	0.966692	0.999878	1.07161	0.968333	0.991631	0.979574	1.12208	1.00341	1.01787	1	0.990932	1.01886	1.01217	1.01975	1.04868	0.992128	0.984849	0.988714	0.984406	0.993959	1.01082	1.01635	0.991423	0.99219	1.02846	1.01553	1.00286
										465	1.01908	1.09521	0.989419	1.06738	1.01054	1.06864	0.982718	1.10154	1.03746	0.983704	1.07927	1.18223	0.975957	1.00316	0.963254	0.979093	0.976137	0.980075	1.11724	0.987748	1.02076	1.0065	0.990549	1.02514	1.00269	1.01064	1.02918	0.999492	0.988189	1.00571	0.989059	0.999743	1.00361	1.0205	0.989993	0.993883	1.0277	1.00026	1.00338
										480	0.981249	1.05496	1.00087	1.04045	1.00733	1.06382	0.995648	1.07349	1.02292	0.99037	1.14171	1.06284	0.949267	0.995256	0.938683	1.00709	1.03427	0.991228	1.1083	0.991916	1.01091	0.99974	0.98825	1.02142	1.0041	1.00885	1.03477	0.999492	0.998926	0.99876	0.989059	0.987661	1.00103	1.00805	0.993502	0.993362	1.04528	1.00698	1.02082
										495	0.949592	1.13048	1.01096	1.07701	1.00026	1.02842	0.991172	1.08635	1.02946	0.962716	1.13112	1.0689	1.04345	1.00803	0.937687	0.990219	0.951255	0.988722	1.0236	1.00126	1.00907	1.00442	0.991826	1.01655	1	1.00269	1.02471	0.993779	1.00429	0.988094	0.999246	0.99126	0.998711	1.01208	0.985705	0.993492	1.03504	1.01619	1.00638
										510	0.980035	1.06543	1.01631	1.00877	0.996401	1.03425	0.985826	1.07668	1.05262	0.964815	1.14628	1.1144	1.01974	1.0073	1.11212	0.993275	1.0363	0.991353	1.08035	0.97638	1.00631	1.00481	0.987995	1.02437	1.00986	0.999744	1.04446	0.996318	1.01336	0.999256	0.983023	0.986247	0.991754	1.01698	0.998441	0.997527	1.02011	1.01092	1.00898
										525	0.992169	1.06917	1.00822	1.04058	1.00527	1.04834	0.988935	1.06529	1.05347	0.973827	1.06364	1.06771	1.07103	0.992945	1.0632	1.01125	1.01493	0.981328	1.16977	0.980801	1.0071	1.00481	0.990294	1.02027	1.00935	1.00705	1.0344	1.0033	1.00501	0.999008	0.990694	0.98509	0.995104	1.0205	1.00013	1.00026	1.02694	1.01053	1.01522
										540	0.980697	1.20289	1.04444	1.03631	0.99036	1.07523	0.974885	1.08831	1.04098	0.976173	1.10393	1.0714	1.06397	0.982484	0.945545	1.04878	0.926261	0.984211	1.00882	0.995832	1.01419	1.00338	0.986973	1.02091	1.00487	1	1.02099	1.00495	0.996063	0.996031	0.9834	1.00514	0.992011	1.00843	0.996621	0.994403	1.02049	1.01421	1.02004
										555	0.966027	1.09434	0.987676	1.00171	1.01105	1.06052	1.00137	1.049	1.04498	0.998272	1.13377	1.13127	1.00496	0.965454	1.07017	0.994743	1.01448	0.984587	1.10283	0.979411	1.00276	0.992454	0.992337	1.01886	1.01639	1.00179	1.01925	1.00571	0.996182	1.00174	0.996982	0.988689	0.997681	1.00277	1.00078	1.00286	1.01265	1.00566	1.02849
										570	0.973086	1.04175	1.02054	1.01194	1.02596	1.06851	1.01467	1.02719	1.03783	0.968765	1.0919	1.03469	1.04831	1.0056	0.918982	1.01675	1.0043	0.984085	1.08085	0.992169	1.01262	1.00625	0.990805	1.02078	1.02177	1.00154	1.04607	1.01371	0.983656	0.999628	0.97661	1.00488	0.986729	1.02264	0.988824	0.998698	1.02492	1.01329	1.01952
										585	0.983344	1.22034	1.01481	0.996223	0.996273	1.15694	1.02313	1.04054	0.998909	0.985062	1.11777	1.02221	0.968898	0.958399	0.918096	1.02714	1.01052	1.00125	1.07414	0.980675	1.00539	1.00052	0.991443	1.01809	1.01639	0.996794	1.02459	1.00851	1.00143	1.00136	0.978622	0.997815	0.996006	1.01547	0.993892	0.99974	1.01429	1.00698	1.02654
										600	0.977388	1.20476	1.03859	1.04338	1.01015	1.12865	1.09126	1.05671	1.00218	1.02198	1.15915	1.04657	0.955553	0.965089	0.923409	1.0258	1.05078	0.999749	1.0647	1.00354	1.01249	1.00091	0.994636	1.00513	1.00538	1.00205	1.02334	0.998984	1.00931	1.00347	0.99673	0.999486	0.996908	1.00528	0.994152	1.00221	1.02428	1.01514	1.02797
										615	0.944849	1.17049	1.01456	1.04326	1.01041	1.07993	1.09213	1.05965	1.00012	0.979753	1.08096	1.07615	0.957428	0.965211	0.932928	1.01052	1.02726	0.987093	1.09501	0.997095	1.01551	1.00429	0.995275	1.01937	1.01511	1.00949	1.02024	1.00876	1.0198	1.00298	0.98252	1.0027	0.988661	1.00855	0.992333	1.0026	1.0124	1.0179	1.03513
										630	0.928414	1.17684	1.02776	1.04118	1.01761	1.05265	1.05906	1.03589	0.988603	0.977531	1.09648	1.04324	0.962722	0.97701	0.914223	1.05905	0.969351	1.00764	1.08309	0.987748	1.00407	1.00143	0.994764	1.01244	1.00615	1.00731	1.03365	0.997842	0.997853	0.999752	0.991575	0.998329	0.997423	1.01296	0.990253	0.993232	1.00632	1.00895	1.03396
										645	0.917935	1.03577	1.02925	1.03266	1.01517	1.05963	1.04066	1.04005	1.01237	0.971852	1.09575	1.03255	0.947171	0.9792	0.909906	1.00819	0.972291	0.978446	1.07302	0.993684	1.01669	1.00533	0.988506	1.00398	1.00845	1.01026	1.04421	1.00483	0.988666	0.997644	1.00365	0.997044	1.00593	1.00906	0.989084	0.997006	1.0124	1.00527	1.01665
										660	0.946945	1.03726	1.061	1.01486	1.02571	1.04035	1.06415	1.03724	0.983147	0.963704	1.07927	1.03291	0.964597	1.04659	0.921085	0.994743	1.07962	0.989724	1.07079	1.0096	1.01682	0.99935	0.99834	1.00077	1.00602	1.00244	1.04036	1.00127	0.991052	1.00843	0.980382	1.0045	0.986342	1.01069	0.992723	0.99219	1.0191	1.01435	1.01535
										675	0.937128	1.07353	1.06722	0.992202	1.04164	1.02753	1.04662	1.02854	1.00121	0.961111	1.04391	1.07935	0.935921	1.05145	0.99513	1.01858	0.956005	0.992732	1.15822	1.03941	1.01038	1.00013	0.997446	0.99628	1.01473	1.0009	1.05203	1.01041	1.00704	1.01067	0.993587	1.009	0.994588	1.01032	1.00221	1.00286	1.00848	1.0233	1.0026
										690	0.91253	1.04673	1.0544	1.00439	1.01979	1.07282	1.02474	1.04373	1.00934	0.992346	1.07518	1.05393	0.996471	0.970077	0.983066	1.01223	1.01855	0.992732	1.11985	1.03549	1.01104	1.00703	0.986335	1.00552	1.02907	1.00295	1.02906	1.00978	1.00263	1.00583	0.98667	1.00244	0.994588	1.01245	0.996101	1.00234	1.02517	1.02448	1.00533
										705	0.95268	1.04424	1.04955	0.996588	1.05129	1.05988	0.976128	1.02266	0.984239	0.964321	1.0474	1.06902	0.933385	0.970928	0.927836	1.0099	1.05406	0.986216	1.13326	0.989516	1.01065	0.998829	0.99106	1.00693	1.00295	1.00872	1.06457	1.01498	0.973634	1.00248	0.984029	1.00103	0.998067	0.998742	0.992982	1.00391	1.02504	1.0254	1.0056
										720	0.889587	1.0248	1.05378	1.00902	1.03008	1.04935	0.979734	1.1122	1.00376	0.981728	1.05943	1.05868	0.917393	0.981632	0.969009	1.03925	0.995137	0.989098	1.11177	1.00189	1.01314	1.00533	0.998084	1.01129	1.01089	1.01398	1.0344	0.999365	0.987235	1.00037	0.980005	1.01414	1.00039	1.00591	0.99987	0.99974	1.03339	1.02079	1.01184
										735	0.907346	1.03352	1.03038	1.00365	1.09807	1.05443	0.983837	1.02156	0.991028	0.982716	1.03248	1.10299	0.975736	0.966063	0.983287	1.05746	0.966523	1.01805	1.09737	1.01048	1.01183	1.00494	0.988634	1.01077	1.01524	0.999231	1.038	1.00622	0.991052	1.00087	0.97246	1.00077	0.993944	1.0034	1.00169	1.0082	1.02504	1.01948	1.01574
										750	0.922899	1.02929	1.03984	1.02169	1.03509	1.08082	1.01243	1.02646	0.98824	0.971235	1.03272	1.04205	0.917724	0.966549	0.964361	1.07605	1.01493	1.049	1.12357	1.01389	1.01367	0.991673	1.00026	1.00949	1.00692	1.00731	1.04259	1.00216	1.00382	1.00868	0.983149	0.996144	0.99884	1.00076	0.99896	1.0151	1.03542	1.01382	1.01978
										765	0.921796	1.0253	1.01257	1.0223	1.01684	1.08526	1.01306	1.03246	0.984602	0.984074	1.03031	1.05785	0.903276	0.970807	0.948201	1.02421	0.99853	1.02018	1.0534	1.00442	1.01209	1.01106	1.00422	1.00256	1.01165	0.991664	1.04756	1.01727	0.996779	1.00285	0.975855	1.00154	0.994331	1.00101	0.995841	0.998959	1.02555	1.01737	1.01379
										780	0.922237	1.00885	1.00423	1.00158	1.06735	1.0647	0.981723	1.02866	0.976115	0.965185	1.00192	1.03825	0.928422	0.965941	0.902269	1.03277	1.02352	1.02581	1.0303	1.01415	1.01459	1.00429	0.991443	1.00115	1.00832	1.01064	1.05191	1.01397	1.00489	0.998636	0.976987	0.993573	1.00013	1.00151	1.00689	1.00312	1.01417	1.01448	1.00911
										795	0.905581	1.03714	0.995518	1.03205	1.07198	1.11152	1.01181	1.01323	0.98145	0.969877	1.02334	1.01687	0.918496	0.975186	0.920974	1.04414	0.931237	1.04298	1.02124	0.990653	1.00355	0.994666	1.00473	0.999487	1.01691	1.01642	1.04197	0.999746	0.996779	1.00087	0.987425	0.994602	1.00309	1.0039	0.994672	1.00052	1.0172	1.01316	1.00429
										810	0.93426	1.02081	1.00622	1.05325	0.993702	1.11393	1.0286	1.02523	0.984481	0.979136	1.01143	1.0038	0.914746	0.973969	0.955285	1.01052	0.913933	1.05376	1.00894	0.996211	1.00539	0.998699	0.998467	0.994869	1.01229	1.01167	1.01738	0.992509	1.00477	1.00707	0.983652	1.00771	0.999871	0.995094	1.00676	0.995705	1.03997	1.02487	1.00377
										825	0.91959	1.01633	0.994896	1.0262	1.01105	1.08741	0.998135	1.01298	0.997818	0.979383	1.02201	0.996317	1.03838	0.971536	0.97399	1.0236	0.919928	1.00789	1.01602	1.01617	1.00447	1.00833	0.995658	1.01065	1.0032	1.02193	1.04247	0.999746	0.996063	1.01327	0.993461	0.9991	0.989048	0.998239	1.00026	1.00312	0.991778	1.02435	1.01626
										840	0.942422	0.994641	0.993029	1.02766	1.02519	1.07752	0.992167	1.01899	0.970902	0.988395	1.02719	0.979686	0.91243	0.982849	0.938129	0.997188	0.913481	1.06917	1.03378	1.02337	1.00394	0.998439	1.00051	1.01296	1.00487	1.00231	1.02322	1.00508	0.997972	0.986854	0.983023	0.999486	1.00142	1.00428	1.00117	1.00143	0.981786	1.01961	1.00859
[truncated: 434 more columns]

## Sheet: Figure 3d
									Figure 3d
										Time (min)	Control
										0	1	1	1	1	1	1	1	1	1	1	1	1	1	1	1	1	1	1	1	1	1	1	1	1	1	1	1	1	1	1	1	1	1	1	1	1	1	1	1
										15	0.967358	1.01158	0.974084	0.960408	1.00368	0.990521	0.973734	1	0.975011	0.980439	0.94565	0.937852	0.99187	0.943061	1.01167	1.01134	1.01058	0.989064	0.971931	1.01712	1.00765	1.01899	1.03975	1.01069	1.01016	1.01571	0.962696	0.964704	0.998519	1.03274	0.999579	1.02254	0.990523	1.00079	1.00154	0.994759	0.964706	1.01934	1.06214
										30	0.987376	0.99359	0.97537	0.919205	1.00819	0.992101	0.948333	0.967918	0.99139	0.989621	0.919339	0.96564	0.998056	0.963469	1.0605	0.976439	0.976255	0.981581	0.978425	1.03225	0.999362	1.01943	1.00625	0.989509	1.02899	1.03955	0.976038	0.972894	0.988286	0.998741	0.99516	0.983468	1.00388	1.04402	0.989471	1.02293	0.967697	1.02505	1.01927
										45	0.949865	0.989454	1.00985	0.941956	0.992223	1.02468	0.952825	0.995561	1.01533	0.972854	0.911081	0.919076	0.94468	0.946327	1.02186	1.00213	0.911989	0.981005	0.97256	1.02846	0.975335	1.01586	1.01372	0.990103	1.02815	1.04542	0.964193	1.00195	0.978592	0.997122	0.996002	1.00056	1.00043	0.997445	0.984646	0.99192	0.972682	1.0356	1.02989
										60	0.950045	0.986352	0.989719	0.936224	1.00368	1.05332	0.962675	0.977805	0.99538	1.01258	0.911849	0.975779	0.942206	0.976939	1.01216	1.01329	0.938702	0.97736	0.969418	1.01831	1.00213	0.998213	1.02119	0.967142	1.01932	1.03123	0.95194	0.977379	1.01077	0.996762	1.04503	0.98591	1.00194	1.02614	1.00066	1.00415	0.964905	1.04592	1.04779
										75	0.948242	1.00228	0.991004	0.955392	1.01474	1.03772	0.969241	1.04943	0.98362	0.987824	0.901863	0.960195	0.936904	0.961429	1.05261	0.991851	0.950703	0.989639	0.992878	1.01194	0.994472	1.00536	0.992736	0.999604	1.03365	1.03085	0.990061	0.974454	0.96405	1.00846	1.02862	1.00564	1.00323	0.998231	0.985523	1.02271	0.986042	1.04021	1.12409
										90	0.944274	0.99421	0.990362	0.987101	1.0217	1.10841	0.978054	1.0002	0.9874	0.977046	0.927405	0.977845	0.948568	0.974286	1.08499	1.02161	0.89689	0.978127	0.978215	1.00836	1.01829	1.01988	0.988297	0.983373	1.06547	1.06964	0.991695	0.99688	0.974687	0.986149	1.0061	1.0233	1.03748	1.02476	0.983549	0.999345	0.977667	1.06043	0.996853
										105	0.950045	1.00641	0.985864	0.962021	1.02947	1.07682	0.964921	1.00182	1.00147	1.00599	0.914154	0.971836	0.93602	0.971225	1.03173	0.9938	0.912763	0.958749	0.959992	1.02189	1.00064	1.00938	1.00545	0.962787	1.02849	1.03501	0.960654	0.99064	0.974014	1.01727	1.02904	0.969754	1.01658	1.00865	0.9932	0.996943	0.976072	1.02263	1.00452
										120	1.00884	0.980976	1.01799	0.961662	1.03848	1.08491	0.949024	1.01049	0.97879	1.02116	0.92318	0.984041	0.943443	0.945306	1.08401	1.00248	0.868628	0.974482	0.984499	1.02588	0.972996	1.02345	1.00121	0.985946	1.0568	1.05375	0.970728	0.997465	0.974148	0.938478	1.01852	1.0077	0.982985	1.02869	0.987717	1.00721	0.969292	1.03362	1.02675
										135	1.03499	0.981183	1.03448	0.975099	0.999386	1.0237	0.914291	0.998588	0.979001	1.01238	0.926445	1.04919	0.931955	0.939592	1.05113	0.976616	0.826429	0.952801	0.969837	1.01413	0.992983	1.01876	1.00404	0.985154	1.04464	1.03407	0.990197	0.978549	0.988825	0.963842	1.07344	0.998685	1.00495	1.03656	1.00285	1.00983	0.975075	1.05625	1.05506
										150	1.02543	0.989454	1.0347	0.961125	1.02968	1.08254	0.967168	0.986885	0.97375	0.986028	0.968696	0.993992	0.955638	0.936122	1.03945	0.990611	0.879726	0.976209	0.972769	1.02349	0.992771	1.01005	0.987086	0.983175	1.08896	1.03463	0.970592	0.992785	0.95099	1.01079	0.996212	0.98854	1.01486	1.01061	1.00943	1.01638	0.981854	1.03669	1.04818
										165	1.06276	1.01075	1.03448	0.953422	1.01637	1.04147	0.924659	1.0113	0.99013	1.07545	0.945074	1.02122	1.18487	0.919796	1.02515	0.994863	0.827075	1.00326	0.952032	0.987261	0.97576	1.03574	1.02018	0.972486	1.01166	1.03804	1.00558	0.982839	0.938064	0.978593	0.991372	0.993613	1.01271	1.02103	0.989033	1.00699	0.984846	1.04373	1.04464
										180	1.03481	1.05686	0.988649	0.963812	1.009	1.03554	0.883532	0.980831	0.98005	1.05289	0.90724	1.05314	0.919936	0.941225	1.01101	0.940301	0.812363	0.998081	0.97633	1.00577	0.983415	0.998883	0.970541	0.995051	1.01066	1.05507	1.01225	1.00273	0.957856	0.960245	1.00484	1.01522	0.991816	1.02201	1.00329	1.01441	0.96351	1.03362	1.05408
										195	1.00523	0.986559	0.993575	0.950735	1.0176	1.07741	0.945222	1.0111	0.98194	1.02355	0.941041	1.03905	1.00901	0.948367	1.22177	0.979628	0.852755	0.995395	0.956431	1.00776	0.980438	1.00804	1.00565	1.00238	1.02632	1.03842	1.01879	0.997075	0.969571	0.980212	0.986953	1.00413	1.00086	1.04226	1.00483	1.00328	0.960319	1.06218	1.08456
										210	1.01533	1.02337	0.980081	0.975457	0.983217	1.03476	0.896492	0.999395	0.971861	1.01118	0.966199	1.06553	0.997172	0.938163	1.30462	0.924003	0.83985	0.997889	0.959363	1.01513	0.981289	1.00737	0.993341	0.988915	1.00283	1.00435	1.01171	0.991615	0.945065	1	1.01999	1.00282	0.983416	1.01199	1.0011	1.02162	0.958126	1.03626	1.09794
										225	0.97349	1.07113	1.07089	0.960767	0.977691	1.09044	0.876793	0.980831	0.99874	1.01657	1.01479	1.05501	0.916932	0.970816	1.32287	0.947387	0.816363	1.01688	0.990993	1.04041	0.997448	1.02167	0.98749	0.974466	1.01882	1.0651	1.03485	0.980499	0.958799	0.990286	0.990109	0.995116	0.983416	1.0454	0.995613	1.02053	0.96331	1.02747	1.05565
										240	1.05861	1.06741	1.03941	0.954676	0.989153	1.05608	0.879212	1.00545	0.98257	1.04671	0.95314	1.04112	1.06398	0.957143	1.2724	0.933924	0.835721	1.01286	0.995601	0.994029	0.997661	1.00223	0.999798	0.98555	1.03032	1.0229	1.00899	0.976794	0.984651	0.984889	1.02883	0.978959	0.999785	1.00314	0.984865	1.00109	0.946959	1.0802	1.08673
										255	1.02128	1.10339	1.01542	0.97277	1.04134	1.03436	0.923276	0.984867	0.9748	1.03513	1.01632	1.04863	1.11453	0.958367	1.33668	0.971302	0.81133	1.02494	0.963971	1.02508	0.97576	1.02345	0.991727	0.996437	1.006	1.01211	1.02178	0.970359	0.969167	1.02788	1.0061	0.986286	0.981908	1.04933	1.01141	1.0107	0.960319	1.01252	1.09341
										270	1.08566	1.05831	1.07989	0.977427	0.996111	1.03594	0.905305	0.985674	0.952541	0.98503	1.02036	1.10402	1.08236	0.963061	1.23278	0.948804	0.833656	0.990599	0.979263	0.991043	0.982139	1.00983	0.991929	1.00356	0.991504	1.05167	1.13492	0.982254	0.980611	1.01817	1.00421	1.01747	0.984708	1.0226	0.998026	1.01136	0.972881	1.03252	1.08909
										285	1.0312	1.14661	1.08803	1.00305	1.02784	1.07326	0.942976	0.980024	0.946451	0.986028	1.02247	1.05745	1.00848	0.969796	1.33076	0.944021	0.843464	0.998657	0.990783	0.991043	0.982564	1.02814	0.98406	0.993468	0.987506	1.00341	1.13642	0.957098	0.961357	1.01169	1.02652	0.983092	0.968986	1.03066	1.00768	0.99454	0.962712	1.02813	1.10088
										300	0.966276	1.14227	1.06639	1.0077	0.985673	1.05845	0.965613	0.991122	0.961571	0.929341	1.04571	1.03999	0.936197	1.00796	1.47	1.01205	0.86166	1.01784	1.03938	0.998209	0.997661	1.03551	0.99778	1.01465	0.979677	1.0369	1.08972	0.963534	0.946142	1.00504	1.01641	0.995867	0.980831	1.00963	0.981356	1.00655	0.953739	1.02966	1.08574
										315	0.938142	1.07299	1.05076	0.986743	1.01371	1.06615	0.908761	0.981437	0.98782	0.93513	0.995391	1.0798	0.950336	0.991633	1.26221	0.981754	0.831204	1.01535	1.1018	0.980494	0.988943	1.02591	0.995561	1.01346	0.968682	1.00757	1.15861	0.967239	0.99071	1.00576	0.998737	0.99117	0.979539	1.02241	1	0.99192	0.987238	1.0323	1.14061
										330	0.965013	1.07279	1.0392	1.00179	1.00102	1.08057	0.93278	1.02038	0.961571	0.941317	1.01536	1.06947	0.968187	0.992245	1.37317	0.969176	0.880759	1.02187	1.03708	1.00577	0.981289	1.0277	1.00848	0.999208	0.989505	1.02479	1.15589	0.978354	0.97913	1.02662	1.01705	0.978208	0.985785	1.02241	0.987059	0.98231	0.941974	1.02747	1.14277
										345	0.94716	1.0823	1.03791	1.04335	1.01126	1.0628	0.958355	0.997377	0.960311	0.970659	1.06299	1.11284	0.982679	1.01102	0.988164	0.957307	0.934185	1.00902	1.04336	0.993034	0.977674	1.01631	1.00484	1.05582	0.959187	1.02536	1.17563	0.962168	0.97361	0.999101	1.01452	0.962239	1.00022	1.08746	1.00351	0.998471	0.968495	1.02417	1.13786
										360	0.943372	1.10939	1.03148	1.02544	0.995088	1.04364	0.941248	0.99314	0.957161	0.940719	1.05473	1.12336	1.0106	1.02265	1.02943	0.96333	0.895599	1.04566	1.06975	0.989252	1.00553	1.02278	1.00605	0.986342	0.930535	1.01609	1.14173	0.965679	0.991652	0.991905	1.01915	0.940635	0.996123	1.02909	1.00044	0.993012	1.01675	1.01143	1.10344
										375	0.908025	1.07072	1.06704	1.0584	1.02026	1.02705	0.906687	1.02966	0.976691	0.943114	1.02842	1.0674	0.996288	1.01388	1.02795	1.01807	1.00568	1.03741	1.05425	1.01493	0.99915	1.02971	0.967514	0.965558	0.928869	1.04409	1.15017	0.961778	0.929312	1.00612	1.01873	0.962803	0.987077	1.02811	1.01755	0.990609	0.957926	1.01626	1.13825
										390	0.955095	1.06658	1.04434	1.00323	1.0481	1.00711	0.925868	1.00686	0.954011	0.959481	1.03092	1.06628	0.974549	1.0251	1.00345	0.989017	1.00168	0.984459	1.00608	1.00279	1.0034	1.02144	0.951372	0.993468	0.958021	1.04315	1.16065	0.969579	0.917598	0.982731	1.02567	0.91471	0.978247	1.05483	0.987059	0.996069	0.99003	1.08921	1.11426
										405	0.961948	1.08892	1.04005	1.10749	0.991813	1.05786	0.934508	0.988902	0.98194	0.971058	1.02727	1.08468	0.996995	1.04816	1.01973	1.01577	1.0231	1.00768	1.09258	1.05394	0.980013	1.03038	0.943705	0.985748	0.982675	1.03899	1.22097	0.963729	0.95651	0.991545	1.08607	0.945519	0.987508	1.07351	1.00219	1.00131	0.961316	1.03186	1.08791
										420	0.965735	1.08292	1.0559	1.05231	1.04216	1.02745	0.929324	1.02199	1.00189	0.958483	1.03207	1.03323	0.985507	1.01082	1.07365	1.03029	1.02555	1.02437	1.07897	0.994825	1.00999	1.06522	0.945319	1.01722	0.930868	1.02214	1.20313	0.988689	0.993806	1.04767	1.06566	0.999061	0.979108	1.04462	1.00132	0.988425	0.992822	1.02087	1.13982
										435	1.01822	1.08437	1.08867	1.04837	1.02395	1.05944	0.9371	1.05771	1.0252	0.985828	1.09756	1.1579	0.985684	0.996939	1.07118	1.03986	1.07911	1.05468	1.09782	1.01752	1.0085	1.03149	0.965496	0.997823	0.961353	1.01041	1.20163	0.999415	0.976033	1.00648	1.04861	1.0588	1.00732	1.06388	1.02018	1.00393	1.00937	1.05208	1.16204
										450	0.998918	1.09243	1.04305	0.984414	1.00737	1.07168	0.933644	1.10896	1.01638	0.984431	1.11523	1.14814	1.03199	0.98102	1.13184	0.961027	1.06556	0.995587	1.12589	0.994825	0.985116	1.03015	0.975989	1.01504	0.952357	1.00511	1.18652	0.985764	1.00902	1.03004	1.04798	0.999249	1.03123	1.06486	1.00548	1.0059	1.00618	1.03142	1.10777
										465	1.03372	1.09677	1.05483	1.02239	0.989971	1.13053	0.945049	1.01574	1.02772	0.980639	1.04052	1.19414	1.02457	0.990408	0.938517	0.951284	1.06233	1.03799	1.02388	0.997611	0.996173	1.03015	0.983656	1.01287	0.893886	1.00606	1.12553	0.985374	1.03649	1.06494	1.05598	1.01747	0.996985	1.06977	1.02413	1.00175	1.01735	1.03911	1.08948
										480	1.03156	1.07134	1.0332	0.992476	0.991199	1.08353	0.920166	1.04258	1.00651	0.996607	1.09794	1.11697	0.984093	0.984082	0.932435	1.00903	1.15938	1.01823	1.10767	1.00199	0.999362	1.03328	1.01069	1.04751	0.889888	0.986942	1.21062	0.980889	1.0276	1.02518	1.0806	0.990231	1.00668	1.09493	1.01667	0.993885	1.02832	1.0323	1.12547
										495	0.990983	1.1373	1.01114	1.00502	0.991404	1.04838	0.926559	1.03249	1.00189	0.96986	1.03303	1.09257	1.08431	1.01163	0.929969	0.973251	1.00555	0.993668	1.05006	0.996417	1.01892	1.02167	0.990718	1.02455	0.893553	0.995837	1.18639	1.00917	1.03541	1.00863	1.07302	1.00864	1.00797	1.05543	1.00636	0.995632	1.0333	1.05142	1.07296
										510	0.98431	1.10773	1.03084	0.984773	0.998158	1.04878	0.937446	1.02341	1.06132	0.972056	1.09737	1.12655	1.02492	0.993469	1.04225	0.991674	1.08621	1.00863	1.0398	0.975119	0.992558	1.03105	0.995359	1.03108	0.900217	0.978425	1.19837	0.9961	1.03918	0.988307	1.07344	0.984032	0.999139	1.07154	1.01865	0.999563	0.984846	1.02241	1.15438
										525	0.995491	1.055	1.01863	0.98961	0.987515	1.07366	0.923276	1.0113	1.05607	0.963673	1.0338	1.089	1.03287	0.995714	0.963834	0.993445	1.01303	0.999808	1.10746	0.960788	1.00298	1.03306	0.972155	1.01168	0.904048	0.990159	1.1744	0.983034	1.01899	1.0385	1.0604	1.00902	1.01141	1.08215	1.03027	1.00306	1.02911	1.04285	1.14887
										540	1.00505	1.31493	1.04284	1.01326	1.00982	1.10249	0.914636	1.04378	1.03423	0.985429	1.07836	1.06459	1.06327	0.985714	0.928489	1.02923	0.998064	0.995587	1.01864	0.996616	1.02148	1.06366	0.989306	1.05998	0.912211	0.977479	1.16256	1.00761	1.02114	1.03256	1.10017	1.03438	1.01292	1.10358	1.02128	0.998253	0.981456	1.069	1.13609
										555	0.980343	1.10567	1.01692	0.955572	0.980352	1.06675	0.938828	1.00646	1.0336	1.00399	1.09641	1.13237	1.00212	0.968571	0.992602	1.01665	1.15783	0.99482	1.08609	0.953424	0.992558	1.0306	1.01594	1.03028	0.889722	1.00965	1.20395	1.01151	1.01777	1.01853	1.07218	1.02555	1.00581	1.09513	1.00899	0.996724	0.982652	1.02417	1.14041
										570	0.962849	1.06534	1.03255	0.996596	1.04216	1.06418	1.01935	0.988297	1.04347	0.996008	1.08738	1.05445	1.05991	1.00755	0.916817	1.01169	1.15925	1.01746	1.05006	0.975716	1.0068	1.05472	1.00283	1.03068	0.895386	0.958176	1.20177	0.997855	1.02679	1.00755	1.08649	1.08754	0.9972	1.07174	1.02566	0.994104	0.972881	1.0468	1.10875
										585	1.02759	1.4117	1.03084	0.973665	0.99386	1.13547	1.01486	1.02179	1.0084	0.972655	1.07605	1.04619	0.999116	0.976122	0.952326	1.02002	1.11989	1.01209	1.09007	0.992635	1.02849	1.03954	1.03047	1.0293	0.92637	0.993376	1.16787	1.00663	1.00956	1.01295	1.08775	1.04227	0.987723	1.0682	1.00307	0.998035	0.999402	1.05735	1.15713
										600	0.984851	1.32754	1.03534	1.00269	0.981785	1.11276	1.03974	1.01614	1.01995	1.01836	1.16535	1.08074	1.00813	0.991224	0.948216	1.0248	1.16557	1.00672	1.07185	0.977906	1.05295	1.05204	1.02119	1.05839	0.879061	0.981832	1.19469	0.99688	1.00498	1.06206	1.08186	1.00582	1.02348	1.05149	1.00943	1.00917	1.00439	1.06614	1.11937
										615	0.986294	1.26034	1.04562	1.01684	0.955587	1.12342	1.08156	1.023	1.01134	1.02435	1.03342	1.12186	1.00954	0.969184	0.973533	1.02994	1.1146	1.01919	1.13259	0.983081	1.03253	1.03283	1.03027	1.03325	0.871897	0.991862	1.15684	0.968214	1.01723	1.04479	1.08565	1.05317	1.00172	1.10161	1.05155	1.01791	1.03171	1.03208	1.17365
										630	0.942471	1.28371	1.02099	1.0163	0.988539	1.06102	1.033	0.993341	1.03066	0.983034	1.09775	1.0783	1.01679	0.981837	0.909255	1.08184	0.986837	1.01995	1.14474	0.987261	0.996385	1.04132	1.02199	1.01504	0.848742	0.980696	1.12743	1	1.03649	1.12664	1.0928	1.01597	1.01852	1.12893	1.01579	0.991264	0.994616	1.05669	1.14553
										645	0.935077	1.05707	1.06126	1.01254	0.968277	1.04838	1.05132	1.00585	1.03213	0.969461	1.06011	1.07585	0.974019	0.986531	0.929147	1.02639	1.01858	0.993668	1.14055	1.01991	0.998512	1.04088	1.02926	0.986342	0.843578	0.976155	1.15766	0.980499	0.990171	1.05289	1.08333	1.01559	1.04695	1.0967	1.01952	1.00066	1.02373	1.01494	1.09538
										660	0.951848	1.07299	1.02592	1.01147	0.965207	1.05194	1.02143	1.01493	1.01659	0.988623	1.01479	1.05407	0.995405	1.10184	0.93227	1.04624	1.11292	0.995012	1.13343	1.0002	0.985329	1.0478	1.02502	1.01465	0.851408	0.975587	1.1759	0.974844	1.01979	1.0268	1.10543	1.03006	1.01809	1.13719	1.01492	0.990173	0.989432	1.06394	1.16991
										675	0.960325	1.11125	1.06618	0.963633	0.989767	1.05588	0.9587	0.992736	1.00819	0.963673	1.03418	1.06834	0.984447	1.12204	0.965313	1.02817	1.05201	0.997122	1.25388	1.04817	0.996811	1.05182	1.02865	0.992676	0.841079	0.948713	1.14186	0.972894	1.04201	1.02824	1.09386	1.02254	1.01357	1.10358	1.03488	1.01245	1.01256	1.05515	1.06804
										690	0.958882	1.06204	1.06854	0.952884	0.980557	1.05845	1.0216	1.01755	1.02205	0.978643	1.04379	1.05276	1.03977	0.973061	0.953313	1.0039	1.06039	0.995971	1.19837	1.03264	1.00893	1.10543	1.05024	1.06651	0.868566	0.967827	1.20136	0.979914	0.997576	1.08275	1.09407	1.02029	1.01055	1.1134	1.03751	1.04957	1.01994	1.07493	1.09715
										705	0.978539	1.06307	1.0604	0.97277	1.0264	1.02528	0.9371	1.00747	1.00798	0.998004	0.988861	1.08412	1.01732	0.975102	0.967943	1.03756	1.10518	1.01573	1.22811	0.995422	1.03232	1.06165	1.05791	1.02355	0.857405	0.97729	1.1804	0.998245	0.971456	1.08851	1.08039	1.00883	1.00668	1.07999	1.02654	1.03844	1.03131	1.06548	1.06155
										720	0.970244	1.06969	1.06297	0.970799	1.00348	1.03002	0.975635	1.02542	1.03696	1.01916	1.06376	1.05482	0.980205	0.963265	0.976492	1.01541	1.03523	1.01132	1.20109	1.02229	1.04146	1.05383	1.03228	1.0196	0.853906	0.982967	1.1646	0.985959	0.998788	1.04029	1.09343	1.06162	0.999354	1.09866	1.02873	1.02686	1.00917	1.08526	1.15536
										735	0.963391	1.0885	1.04648	0.982085	1.04933	1.04641	0.960774	1.00444	1.01281	0.978443	1.05915	1.09407	0.999293	0.966735	0.949531	1.07228	1.02207	1.03319	1.18789	1.00936	1.03487	1.06947	1.02805	1.05186	0.829086	0.958176	1.1518	0.985179	0.97913	1.04677	1.08165	1.00489	1.02563	1.10594	1.02259	1.03451	1.01097	1.05559	1.08555
										750	0.972227	1.06224	1.09167	1.01254	1.00471	1.08551	0.956973	1.0117	1.01407	0.962275	0.966967	1.12336	0.986921	0.962857	0.94871	1.10824	1.0693	1.05238	1.21031	1.01373	1.0117	1.06835	1.0115	1.03325	0.844411	0.96707	1.11041	0.99727	1.03003	1.04029	1.08502	1.01503	1.03381	1.06977	1.03268	1.03669	1.00698	1.04329	1.15339
										765	0.933454	1.07279	1.02827	0.996059	0.976259	1.09498	0.952998	1.03854	0.99832	0.992016	0.99059	1.07567	0.972075	0.985918	0.972875	1.02887	0.975481	1.02533	1.10411	1.00299	1.03104	1.07773	1.01977	1.03405	0.83375	0.973505	1.1514	0.975234	0.967685	1.06242	1.07513	0.98948	1.02477	1.08176	1.02347	1.01136	1.01436	1.07998	1.07237
										780	0.998016	1.06121	1.04969	0.971695	1.035	1.07642	0.939692	1.04177	0.99895	0.988822	1.00461	1.06065	0.98321	0.986531	0.913529	1.0225	1.00284	1.00768	1.07017	1.04339	1.02785	1.04132	1.00948	1.04097	0.842579	0.94947	1.12811	1.01209	1.01427	1.059	1.11995	0.994928	1.00754	1.08235	1.00548	1.02315	1.02453	1.04548	1.07237
										795	0.955455	1.06245	1.02656	1.03995	1.08596	1.09716	0.994989	1.00101	1.04326	0.960679	1.02593	1.03417	1	0.980408	0.965806	1.03401	0.960382	1.03185	1.0155	1.00577	1.04253	1.04802	1.01594	1.01267	0.829585	0.982021	1.14649	0.992785	0.984785	1.07843	1.13047	0.99117	1.04028	1.08432	1.03137	1.01551	1.00957	1.06438	1.09617
										810	0.953832	1.06803	1.03898	1.03314	0.971551	1.08432	1.01572	0.982849	1.02814	0.983633	1.00307	1.04994	0.958112	0.986531	1.01167	1.0124	0.937928	1.03223	1.04336	1.00697	1.00574	1.05629	1.02219	1.03563	0.831917	0.968584	1.10497	0.973284	1.02289	1.07969	1.0726	1.00244	1.00905	1.09237	1.01645	1.0273	1.00897	1.03494	1.06529
										825	0.945717	1.07878	1.0499	1.00323	0.976463	1.04325	0.971488	1.00202	1.02226	0.972655	1.04532	1.0246	1.11064	0.964898	0.998685	1.02746	0.942444	0.981773	1.02555	1.02647	1.00149	1.05673	1.02038	1.01386	0.817258	0.947199	1.08618	0.953978	1.01629	1.08005	1.10438	1.00714	1.00905	1.04815	1.00658	1.00502	1.0016	1.04307	1.08279
										840	1.04635	1.05087	1.02356	1.04604	0.967458	1.09084	0.945395	0.989911	1.03423	0.971457	1.02266	1.0154	0.985861	0.977143	0.937038	1.00177	0.921796	1.07675	1.00209	1.03503	0.987667	1.04177	1.03753	1.01663	0.825754	0.955337	1.07692	0.972309	1.00013	1.04263	1.07071	1.02592	1.0056	1.08432	1.03181	1.02839	1.00638	1.04263	1.06116
[truncated: 434 more columns]

## Sheet: Figure 3e
									Figure 3e
										Time (min)	Control
										0	1	1	1	1	1	1	1	1	1	1	1	1	1	1	1	1	1	1	1	1	1	1	1	1	1	1	1	1	1	1	1	1	1	1	1	1	1	1	1
										15	0.920006	0.929075	0.939268	0.933299	0.932778	0.925143	0.951106	0.949929	0.938458	1.00286	0.931576	0.948837	0.991713	1.021	0.967668	0.964178	0.921588	0.938188	0.995464	0.953603	1.03586	0.979486	0.967288	0.961956	0.95648	1.00436	0.923117	0.95864	0.948087	0.931004	0.999025	0.973513	0.95519	0.965396	0.98541	0.98358	0.934523	0.991518	0.985501
										30	0.937191	0.919386	0.943168	0.906924	0.894247	0.874111	0.890896	0.933851	0.958395	0.965905	0.905412	0.938975	0.99233	1.04438	0.965187	0.913839	0.913323	0.957962	0.989183	0.918144	1.0007	0.995021	0.965424	0.984929	0.966572	1.00272	0.933706	0.995517	0.947678	0.933069	0.980766	0.9414	1.00156	0.958252	0.960098	0.977114	0.973451	0.993508	0.981389
										45	0.933213	0.919696	0.947731	0.92676	0.926949	0.885712	0.915125	0.944499	0.914813	0.98819	0.904882	0.925067	0.98228	0.99569	0.950748	0.913581	0.923919	0.918978	0.962226	0.926877	1.0002	0.989046	0.939981	0.982356	0.937343	0.97949	0.928369	0.938425	0.970324	0.903295	0.984489	0.974898	0.985582	0.942295	0.938742	0.947763	0.962438	0.9889	0.961871
										60	0.927735	0.900085	0.906413	0.925016	0.88221	0.856433	0.930141	0.933427	0.95098	0.986381	0.894217	0.950607	1.00291	1.0232	0.952874	0.964092	0.911062	0.923077	0.95673	0.940637	1.01375	1.00966	0.957782	0.997151	0.940412	0.989473	0.903056	0.959739	0.956835	0.946407	0.998316	1.00303	0.983534	0.940347	0.951046	0.958847	0.963889	0.94356	0.962707
										75	0.932388	0.896132	0.93288	0.915643	0.885087	0.827084	0.914762	0.978985	0.912259	0.966572	0.887196	0.959794	0.987922	0.969922	0.93631	0.960055	0.887044	0.928864	0.977929	0.944783	0.983166	0.963752	0.928798	0.986951	0.931207	0.975951	0.914593	0.923031	0.981687	0.938865	0.984577	0.990219	0.963873	0.940347	0.941466	0.972188	0.94323	0.945969	0.985571
										90	0.900645	0.887683	0.911308	0.935624	0.905602	0.84345	0.857019	0.923061	0.965727	0.975238	0.852951	0.91529	0.979723	0.995965	0.935867	0.977837	0.897994	0.904107	0.969554	0.943018	0.977587	0.982573	0.94781	0.978037	0.930238	0.975043	0.92105	0.906707	0.962557	0.902739	0.982804	0.9736	0.969116	0.941739	0.92758	0.97968	0.956718	0.983665	0.949603
										105	0.89134	0.890784	0.916618	0.928795	0.907343	0.811201	0.880812	0.900635	0.935492	0.956762	0.901636	0.915964	1.00899	0.985144	0.956684	0.976892	0.898347	0.895266	0.969031	0.935433	0.967128	0.982075	0.960205	0.985481	0.939685	0.981668	0.940766	0.949928	0.988473	0.904486	0.964634	0.949191	0.940526	0.940254	0.960098	0.98594	0.952621	0.941675	0.90053
										120	0.913552	0.899775	0.92002	0.93221	0.916881	0.776811	0.865651	0.91622	0.93475	0.972952	0.871365	0.932991	1.01208	0.990922	0.94189	1.01082	0.885914	0.914798	0.955945	0.907824	0.989043	1.0004	0.95219	0.97041	0.911264	0.97822	0.908653	0.903493	1.00033	0.889559	0.960025	0.948498	0.958221	0.940532	0.931623	0.95741	0.933157	0.967644	0.903039
										135	0.963905	0.888071	0.921181	0.911284	0.879637	0.792694	0.86819	0.912412	0.936892	0.966667	0.86951	0.922876	1.02795	1.00092	0.937816	0.886178	0.886762	0.927176	0.962575	0.927053	0.970316	1.00139	0.957782	0.97574	0.934114	1.00926	0.915024	0.914743	0.990517	0.875982	0.998936	1.00199	0.96928	0.944707	0.937247	0.958333	0.946218	0.962827	0.914471
										150	0.930512	0.922874	0.9245	0.927559	0.907192	0.776397	0.873268	0.913822	0.951557	0.980952	0.917997	0.863958	1.03588	0.974691	0.956684	0.979383	0.885632	0.930713	0.94347	0.931375	0.998506	0.982673	0.926375	0.975188	0.929915	0.955985	0.919845	0.946714	1.00425	0.908773	0.963216	0.952999	0.959122	0.934781	0.963614	0.967159	0.934864	0.956649	0.92883
										165	0.934039	0.907449	0.963329	0.906053	0.87025	0.782681	0.875227	0.926305	0.935657	0.959048	0.886666	0.932148	1.0462	0.987437	0.946674	0.876987	0.877508	0.895748	0.987351	0.888066	0.976791	0.99751	0.967568	0.964804	0.948244	0.987204	0.908222	0.883532	1.01341	0.897975	0.973764	0.994807	0.949619	0.973374	0.944015	0.940579	0.949377	0.943979	0.920187
										180	0.915504	0.921169	0.932465	0.906706	0.864648	0.786065	0.835038	0.889422	0.934338	0.954191	0.876466	0.887896	1.02733	0.950023	0.934272	0.873722	0.881252	0.928221	0.977929	0.91391	0.964837	0.989444	0.955918	0.969675	0.938555	1.01089	0.926905	0.877273	1.01251	0.901231	0.953377	0.964252	0.946342	0.928936	0.949024	0.965312	0.936401	0.983979	0.913774
										195	0.917455	0.907682	0.93595	0.950955	0.885011	0.837166	0.829162	0.876093	0.944307	0.951238	0.906074	0.860924	1.05713	0.983127	0.958544	0.957993	0.870868	0.905474	0.955858	0.987298	0.975994	0.973412	0.955545	0.968021	0.947679	1.00853	0.92062	0.877527	1.00335	0.891147	0.9844	0.971696	0.912837	0.936543	0.948497	0.959975	0.96978	0.961152	0.915098
										210	0.943494	0.899543	0.938273	0.91499	0.847237	0.844417	0.815089	0.899154	0.948097	0.957905	0.912234	0.899022	1.06682	0.998074	0.929666	0.911004	0.850805	0.923559	0.948617	0.997971	0.979878	0.976897	0.947623	0.97234	0.959467	0.974862	0.90452	0.918718	1.01521	0.919571	1.02668	0.988228	0.946752	0.914834	0.938917	0.959462	0.946816	0.970995	0.911752
										225	0.922257	0.880319	0.910645	0.971736	0.841559	0.848008	0.803627	0.888364	0.948591	0.968857	0.874346	0.857637	1.04337	0.99248	0.932855	0.949575	0.890294	0.937545	0.949926	0.989151	0.981771	0.955885	0.9589	0.969583	0.923698	0.995281	0.905295	0.912121	0.9888	0.888686	0.967648	0.980784	0.94282	0.925967	0.935226	0.932061	0.967219	0.987225	0.894465
										240	0.916554	0.91179	0.922841	0.955388	0.843679	0.856847	0.804715	0.899788	0.940188	0.996667	0.88554	0.888908	1.08966	0.990096	0.938878	0.858689	0.875247	0.92806	0.989095	0.946458	0.991832	0.959869	0.970177	0.965999	0.966007	1.00844	0.929143	0.901548	0.98602	0.893847	1.00683	1.00589	0.958958	0.910288	0.887414	0.952997	0.955609	0.966806	0.90513
										255	0.945295	0.922952	0.920601	0.937441	0.894625	0.86099	0.840334	0.877645	0.981463	0.992095	0.880638	0.853675	1.06207	0.987896	0.970768	0.924749	0.879486	0.894542	0.949751	0.974861	0.973802	0.963254	0.940913	0.970961	0.938716	1.00781	0.957383	0.901971	0.993623	0.895991	1.02535	1.00459	0.946015	0.931534	0.92714	0.951355	0.934779	0.937906	0.896696
										270	0.893817	0.934889	0.898283	0.932573	0.835731	0.868448	0.853609	0.864104	1.0206	0.896	0.907929	0.893038	1.05669	0.971023	0.984764	0.867795	0.902868	0.958846	0.923057	0.955985	0.968822	0.977793	0.927679	0.97528	0.948971	0.980035	1.10796	0.886577	0.995258	0.913696	1.03616	1.00952	0.942001	0.93645	0.953946	0.965004	0.919925	0.976021	0.91935
										285	0.904097	0.939617	0.926325	0.944707	0.846026	0.822802	0.839536	0.861072	0.973884	0.901333	0.878718	0.900202	1.04364	0.994498	0.992116	0.890903	0.870514	0.983442	0.980372	0.951398	0.959558	0.972615	0.953215	0.984837	0.950828	0.984844	1.24202	0.876512	1.00482	0.891783	1.03005	0.981996	0.930286	0.940625	0.923185	0.958539	0.956462	0.991518	0.884497
										300	0.925484	0.926362	0.95387	0.92785	0.800454	0.8237	0.886253	0.876446	0.991267	0.889238	0.901769	0.964177	1.02125	1.00202	0.994154	0.920454	0.890788	0.996785	0.978452	0.963306	0.983863	0.984366	0.967102	0.957545	0.974001	0.962792	1.24572	0.910175	1.01717	0.921	1.02579	0.940621	0.906283	0.956118	0.927404	0.941297	0.955097	1.00335	0.894047
										315	0.939292	0.925355	0.948063	0.902056	0.785995	0.875768	0.879434	0.905219	0.983111	0.871905	0.869113	0.994606	1.02178	1.00926	1.00009	0.908857	0.898206	0.981111	0.981506	0.979712	0.969021	0.944035	0.980149	0.983459	0.954946	0.964697	1.21662	0.884801	1.00507	0.941088	1.04609	0.983468	0.89293	0.95853	0.925822	0.94571	0.982244	1.01298	1.00223
										330	0.921957	0.945276	0.974031	0.925234	0.792657	0.825841	0.890678	0.896544	0.974296	0.895143	0.904749	1.10747	1.04496	1.0044	1.02197	0.899579	0.928299	0.987059	0.935706	0.951045	0.979679	0.968831	0.967474	1.00129	0.945983	1.00082	1.21817	0.853421	1.04063	0.934418	1.01613	1.00415	0.914393	0.961035	0.947794	0.938526	0.978317	0.990052	0.987871
										345	0.959703	1.00884	0.971128	0.925598	0.846934	0.841655	0.886181	0.904231	0.981381	0.898381	0.911439	1.07881	1.03518	1.02907	1.07228	0.918478	0.974287	0.977172	0.957952	0.951927	0.973205	0.960068	0.958994	1.02748	0.946064	0.970415	1.20009	0.907215	1.04407	0.952362	1.01826	0.950662	0.904481	0.948418	0.948233	0.959975	0.969097	0.963037	0.962986
										360	1.0036	1.02713	0.972206	0.920148	0.820666	0.84566	0.872978	0.89055	0.998929	0.933333	0.897463	1.10283	1.07432	1.07666	1.04146	0.894425	0.984953	0.9873	0.955596	0.968334	0.959359	0.954093	0.958994	0.998254	0.960194	0.986841	1.19354	0.905777	1.10628	0.943787	0.999734	0.880291	0.896944	0.936636	0.931095	0.947352	0.995219	0.959686	0.937613
										375	1.01711	1.03256	0.974363	0.968975	0.8514	0.818797	0.854552	0.870169	1.00255	0.942857	0.934888	1.07662	1.0998	1.03723	1.02401	0.973885	1.0029	0.970742	0.924802	0.95228	0.988644	0.932683	0.886114	0.946885	0.947598	0.993557	1.16849	0.918295	1.06491	0.932354	1.01365	0.855882	0.914967	0.93107	0.915275	0.935345	0.98139	0.952147	0.950439
										390	0.984166	1.01682	0.93877	0.964688	0.861393	0.8632	0.905695	0.882228	0.981546	0.940191	0.886931	1.06448	1.05113	1.00972	1.05873	0.991324	0.951469	0.98312	0.912501	0.968334	0.954776	0.950707	0.862908	0.939257	0.988373	0.983846	1.17563	0.888945	1.06785	0.927431	0.9961	0.832425	0.927746	0.912608	0.935577	0.921798	0.968329	0.960524	0.943538
										405	0.962329	1.00953	0.952377	0.956986	0.820439	0.875906	0.926587	0.896121	1.00222	0.950476	0.902961	1.09061	1.08102	1.01174	1.04429	0.987802	0.948079	0.988104	0.950798	0.957749	0.990139	0.964649	0.896459	0.951755	0.976504	0.980851	1.17426	0.858665	1.0551	0.944502	1.00638	0.914827	0.899484	0.928379	0.951222	0.923645	0.924108	0.999686	0.959571
										420	0.933213	1.00473	0.953207	0.978348	0.869871	0.877771	0.914182	0.881735	1.00157	0.916762	0.894416	1.09693	1.06083	0.992756	0.971654	1.01271	0.948714	0.977815	0.914769	0.962248	0.975496	0.94772	0.886859	0.986767	0.981914	0.963971	1.17099	0.857058	1.03033	0.929496	0.983159	0.968147	0.906447	0.93107	0.910968	0.906712	0.957828	0.991728	0.963544
										435	0.896593	0.99783	0.934041	1.00094	0.872899	0.882121	0.909829	0.905924	0.984347	0.941619	0.924621	1.06364	1.01913	0.937827	0.993002	1.00378	0.973086	0.953943	0.931781	0.951927	0.975894	0.939554	0.910531	0.991729	0.988373	0.973228	1.16461	0.888945	1.04872	0.947281	1.02765	1.02276	0.920537	0.951665	0.948146	0.952689	0.954755	0.980838	0.998815
										450	0.897419	0.971785	0.930391	1.00523	0.85299	0.890822	0.905114	0.930395	0.969682	0.922191	0.92727	1.01096	1.01287	0.939661	0.980955	0.945881	0.970189	0.953782	0.969642	0.983064	0.96155	0.949711	0.909786	1.00129	0.981106	0.969054	1.13775	0.867631	1.06957	0.868757	0.9571	0.962434	0.923568	0.946377	0.920021	0.901991	0.961584	0.989634	0.934546
										465	0.923308	0.977909	0.937443	0.989683	0.861696	0.903391	0.871527	0.916009	0.972236	0.921524	0.963039	1.02301	1.02557	0.930032	1.00035	0.937205	0.979655	0.961659	0.975748	0.957132	0.935352	0.946027	0.908015	1.02426	0.950585	0.98067	1.14102	0.898418	1.04464	0.883843	1.02872	1.00666	0.920865	0.960015	0.910881	0.897578	0.915827	1.00283	0.967935
										480	0.869203	0.976514	0.947648	1.00879	0.871082	0.882398	0.850852	0.913188	0.960208	0.941429	0.989932	1.06246	1.02477	0.942045	0.940739	0.9092	0.956344	0.968732	0.940417	0.971862	0.956271	0.93577	0.903541	1.00845	0.952281	0.961067	1.18149	0.913812	1.00989	0.917586	1.03794	1.047	0.90399	0.940069	0.898312	0.879618	0.96406	0.96199	0.969817
										495	0.864025	0.992869	0.926989	1.02819	0.823467	0.890132	0.859775	0.894711	0.950156	0.912571	0.988938	1.0499	0.983779	0.931133	0.939499	0.937892	0.954648	0.953219	0.967897	0.968334	0.956868	0.973013	0.875303	1.03409	0.98692	0.984844	1.12036	0.889199	1.07072	0.868281	1.0335	0.979832	0.939543	0.947212	0.889084	0.874076	0.942035	0.998325	0.952391
										510	0.860048	0.986203	0.963577	1.07048	0.834974	0.910365	0.856221	0.878068	0.95683	0.918476	0.97993	1.03523	0.990655	0.962311	0.940562	0.993385	0.977183	0.886263	0.98578	0.972832	0.958861	0.985262	0.915843	1.03225	0.990634	0.963608	1.14206	0.878457	1.04455	0.842715	1.01241	0.965983	0.917588	0.937564	0.893391	0.879516	0.925132	0.968063	0.941935
										525	0.88166	0.970545	0.906994	1.03793	0.801893	0.908846	0.859557	0.89189	1.00445	0.910381	0.984302	1.06802	0.997091	0.956717	0.967402	1.02268	1.07361	0.897275	0.968246	0.947076	0.949796	0.982474	0.891146	1.00221	0.971901	0.96497	1.11072	0.907807	1.05273	0.90528	1.01906	1.01826	0.934874	0.950088	0.913781	0.909996	0.92812	1.00283	0.980831
										540	0.873781	0.985117	0.910064	1.03299	0.830356	0.900836	0.858179	0.920522	0.965975	0.928381	0.980526	1.1293	1.00697	0.965704	0.935955	1.05996	1.00728	0.934089	0.989095	0.998589	0.970117	1.00149	0.921342	1.02059	0.992087	0.972411	1.09694	0.890891	1.03327	0.893609	1.00691	1.05817	0.900958	0.943501	0.890754	0.903736	0.924791	0.976545	0.965217
										555	0.920381	0.978296	0.916203	1.03553	0.88539	0.887715	0.852231	0.940691	0.988796	0.925524	0.956879	1.11859	1.0037	0.948831	0.925148	1.09948	0.988839	0.879994	1.01719	0.999383	0.978882	0.942043	0.881361	0.973351	0.96302	0.95299	1.09849	0.879472	1.04079	0.86971	1.05159	1.05064	0.916687	0.93274	0.869924	0.897373	0.957231	0.990995	0.955946
										570	0.869128	0.960468	0.894964	1.00363	0.896669	0.883779	0.860355	0.946685	0.972401	0.956191	0.999007	1.11927	1.0149	0.947272	0.924351	1.09458	0.946171	0.916888	0.970339	0.977684	0.953183	0.959968	0.890308	0.999265	0.959548	0.950268	1.1288	0.894866	1.05134	0.896864	1.03563	1.00744	0.935856	0.952964	0.872825	0.884647	0.957914	0.968063	0.972745
										585	0.877308	0.949539	0.896291	1.07171	0.877139	0.884815	0.866739	0.911566	0.950898	0.904095	1.00921	1.06381	1.00776	0.96873	0.927629	1.12362	0.982481	0.90041	0.953328	0.991267	0.967626	0.967636	0.89068	1.0102	0.988373	0.955078	1.05803	0.914658	1.02011	0.897499	1.0905	1.01272	0.962399	0.949068	0.869661	0.892344	0.967133	0.975916	0.966053
										600	0.893141	0.92768	0.936364	1.01242	0.855413	0.853601	0.858687	0.96079	0.997364	0.946381	1.08187	1.10443	0.995857	0.969005	0.963681	1.10119	0.9615	0.925569	1.00497	1.02646	0.936149	0.974308	0.88164	1.01176	0.990957	0.933115	1.11735	0.872452	1.0197	0.910202	1.13234	1.01099	0.959449	0.963911	0.886184	0.877155	0.966536	1.01068	0.975951
										615	0.884436	0.958298	0.901269	1.08472	0.798486	0.900698	0.837504	0.957264	0.988384	0.910571	1.01616	1.00017	1.02072	0.958093	0.942156	1.10171	1.00954	0.922193	0.978889	1.03034	0.934754	1.00329	0.8863	0.985113	0.977392	0.9529	1.09505	0.928867	0.988064	0.906788	1.15006	1.00623	0.90915	0.929493	0.903937	0.91133	0.971658	0.97445	0.949254
										630	0.880834	0.940857	0.885672	1.02659	0.791749	0.923555	0.823286	0.880466	0.969929	0.933333	0.950056	0.965357	1.02204	0.979551	0.977677	1.13822	0.97026	0.882807	0.941551	0.995766	0.943919	1.00956	0.940354	0.976842	0.960517	0.954715	1.07361	0.912459	0.954954	0.936245	1.16788	1.0135	0.945441	0.943316	0.858235	0.858374	0.947243	0.998639	0.939495
										645	0.896593	0.959926	0.9133	1.03829	0.783649	0.903736	0.813203	0.917278	0.971659	0.929619	0.979599	1.00076	1.00168	0.963136	0.885109	1.11511	0.981633	0.886665	0.952717	1.02426	0.945512	1.03585	0.933364	0.983643	0.979653	0.943461	1.08222	0.91322	0.9664	0.933942	1.13446	1.08751	0.964774	0.965488	0.859026	0.865661	0.981048	0.986492	0.939495
										660	0.915053	0.962716	0.9245	1.03531	0.758365	0.889234	0.8214	0.924401	0.956171	0.966476	0.945221	1.0633	0.989156	0.984319	0.860572	1.0957	0.968847	0.903625	0.973044	1.00476	0.966032	0.971619	0.93672	0.995957	0.937424	0.959343	1.07973	0.932251	0.967953	0.943549	1.07986	1.06293	0.987958	0.984785	0.859202	0.87264	0.915059	0.989634	0.960965
										675	0.904022	0.937292	0.979424	1.04367	0.858138	0.892411	0.811172	0.951904	1.00288	0.945333	0.944029	1.05276	1.03668	0.977075	0.919302	1.14372	1.03193	0.929507	1.03716	1.00379	0.944815	1.04173	0.967008	0.994394	0.952927	0.959706	1.16307	0.920578	0.954627	0.9711	1.08846	1.02787	0.980012	1.00761	0.875725	0.918206	0.995988	0.994974	0.914122
										690	0.96338	0.934579	0.965818	1.02172	0.820136	0.874456	0.855713	0.976305	0.976602	0.924191	0.864543	1.09954	1.00397	0.972857	0.900168	1.11502	1.00869	0.936098	0.972171	0.993473	0.945114	0.950408	0.959366	0.994578	0.940008	0.973319	1.07275	0.904677	0.883502	0.973164	1.07233	1.00433	0.930777	1.01169	0.868606	0.916154	0.965853	1.01183	0.990869
										705	0.873781	0.967599	0.962167	1.04926	0.974943	0.859816	0.819949	0.969676	0.964409	0.918286	0.908127	1.0885	1.00758	0.955525	0.906635	1.07259	0.935222	0.928623	1.02783	0.97442	0.968622	0.979486	0.975117	1.03327	0.944853	0.952537	1.11752	0.928106	0.858241	0.959111	1.12117	1.01731	0.959122	1.00111	0.840745	0.926724	0.997439	1.01026	0.948557
										720	0.893967	0.991939	0.969219	1.07586	0.935352	0.890615	0.785854	0.956347	0.972236	0.921714	0.930715	1.00674	1.00899	0.965429	0.926743	1.08204	0.92067	0.905072	1.05295	0.959072	0.976492	0.992332	0.99096	0.993292	0.927009	0.977766	1.06896	0.922609	0.892332	0.898531	1.06373	1.02069	0.944868	0.985899	0.855599	0.902915	0.975073	1.02942	0.967099
										735	0.896818	0.972328	0.972538	1.06082	0.888418	0.864443	0.842728	0.936883	0.947108	0.933429	1.00629	1.03675	1.00732	0.943696	0.89255	1.09913	0.928793	0.936018	1.03751	0.960483	0.96145	0.970823	0.959366	1.01728	0.955026	0.984391	1.06018	0.918718	0.863228	0.910441	1.09688	0.96858	0.915131	0.9769	0.87845	0.936474	0.991975	1.00733	0.94549
										750	0.958127	0.955585	0.98266	1.07767	0.872067	0.867343	0.864055	0.969041	0.955347	0.977333	0.960654	1.04788	1.02865	0.966162	0.888653	1.11511	0.972379	0.920826	1.06534	0.964453	0.96404	1.03296	0.948835	1.01397	0.972386	0.995644	1.04907	0.919987	0.889634	0.913934	1.12507	0.945728	0.917342	0.992114	0.853138	0.920053	1.01528	1.02921	0.996375
										765	0.972085	0.970622	0.949473	1.06467	0.900833	0.90567	0.864345	0.977786	0.950733	0.910095	0.962244	1.02596	0.990302	0.95956	0.887413	1.09028	0.955496	0.896391	1.02704	0.98377	0.957765	1.03266	0.940447	1.05734	0.954219	0.978855	1.05725	0.93538	0.931082	0.956332	1.08545	0.999221	0.880478	1.00649	0.866848	0.956999	0.966365	1.04367	0.967517
										780	0.994747	0.932253	0.971874	1.08458	0.926495	0.879704	0.872833	1.02567	0.935574	0.909238	0.953699	1.05808	0.966676	0.974874	0.879706	1.04879	0.985307	0.907323	0.987525	0.950692	0.96922	1.0237	0.950326	1.08059	0.956157	0.987113	1.07	0.933942	0.96828	0.932195	1.07011	0.991431	0.935447	0.977549	0.877395	0.940066	1.01904	0.99623	1.02816
										795	1.01944	0.960933	0.939766	1.05355	0.928539	0.885436	0.857889	0.969394	0.973142	0.922	1.02477	1.08109	0.995945	0.960569	0.88945	1.03299	0.965315	0.883932	0.96685	0.946988	0.949198	1.02141	0.971668	1.03428	0.923052	0.960523	1.07783	0.922439	0.899689	0.90258	1.12134	1.02796	0.874334	1.00065	0.869924	0.968391	0.96978	0.995079	0.938659
										810	0.98124	0.946748	0.936364	1.05304	0.871461	0.88585	0.879797	1.01157	0.970176	0.959619	0.979135	1.10393	1.02028	0.960294	0.88759	1.02216	0.937341	0.915119	0.983163	0.982535	0.965734	0.989644	0.973346	0.995773	0.933306	0.958708	1.05975	0.936395	0.912933	0.922906	1.06125	0.974725	0.856885	1.00482	0.876252	0.974856	1.03364	1.01843	0.966193
										825	0.977713	1.01333	0.911806	1.04156	0.956094	0.877771	0.872905	0.985896	0.959301	0.960762	0.993509	1.11067	0.998942	1.01045	0.907964	1.02629	0.90972	0.916968	0.948704	0.941607	0.97191	0.98576	0.963187	1.01388	0.901736	0.958163	1.02936	0.902394	0.955935	0.930925	1.07366	1.01359	0.847874	1.01225	0.835824	0.972393	0.988731	1.00534	0.991356
										840	0.955951	1.0286	0.932631	1.07186	0.915746	0.890822	0.874139	0.985755	0.946779	0.938476	0.959595	0.993341	1.00265	1.00917	0.916999	0.989434	0.985095	0.897355	1.0116	0.981565	0.972408	1.0012	0.97521	0.965448	0.916673	0.953535	0.978993	0.90713	0.95757	0.930687	1.07995	1.01523	0.952159	0.973281	0.890754	0.970751	1.00256	1.02471	0.978043
[truncated: 434 more columns]

[truncated: 50 more sheets: Figure 3f, Figure 4b, Figure 4c, Figure 4d, Figure 5b, Figure 5c, Figure 5d, Figure 6b, Figure 6c, Figure 6d, Figure 7b, Figure 7c, Figure 7d, Figure 8b, Figure 8c, Figure 8d, Figure 9b, Figure 9d, Figure 9e, Figure 9f …]
